# Supplementary material for: High-throughput chiral copper foils by curved-surface confinement recrystallization
Source: Nat Commun. 2026 Feb 20;17:2796. doi: 10.1038/s41467-026-69862-7 (PMC13022495; doi:10.1038/s41467-026-69862-7)
Supplement: Supplementary file 3 — Supplementary Dataset 1 [file 41467_2026_69862_MOESM3_ESM.zip]

Archive with 41 entries (31 files):
- Supplementary Data 1/
- Supplementary Data 1/Figure 3/
- Supplementary Data 1/Figure 3/Circular dichroism-1.csv
- Supplementary Data 1/Figure 3/Circular dichroism-2.csv
- Supplementary Data 1/Figure 3/Circular dichroism-3.csv
- Supplementary Data 1/Figure 3/Thumbs.db
- Supplementary Data 1/Figure 4/
- Supplementary Data 1/Figure 4/Figure 4b/
- Supplementary Data 1/Figure 4/Figure 4b/1.bmp
- Supplementary Data 1/Figure 4/Figure 4b/2.bmp
- Supplementary Data 1/Figure 4/Figure 4b/3.bmp
- Supplementary Data 1/Supplementary Fig.7/STM4.jpg
- Supplementary Data 1/Supplementary Fig.7/STM3.jpg
- Supplementary Data 1/Supplementary Fig.7/STM2.jpg
- Supplementary Data 1/Supplementary Fig.7/STM1.jpg
- Supplementary Data 1/Supplementary Fig.7/
- Supplementary Data 1/Supplementary Fig.1/
- Supplementary Data 1/Supplementary Fig.1/1715 16.1 Mx HAADF STEM.tif
- Supplementary Data 1/Supplementary Fig.1/Thumbs.db
- Supplementary Data 1/Supplementary Fig.14-16/
- Supplementary Data 1/Supplementary Fig.14-16/GC-MS Cu(06 69 72).pdf
- Supplementary Data 1/Supplementary Fig.14-16/GC-MS Cu(5 6 6)catalyst.pdf
- Supplementary Data 1/Supplementary Fig.14-16/GC-MS Starting materials.pdf
- Supplementary Data 1/Supplementary Fig.14-16/HPLC Cu( 5 6 6).bmp.bmp
- Supplementary Data 1/Supplementary Fig.14-16/HPLC Cu(06 69 72).bmp
- Supplementary Data 1/Supplementary Fig.14-16/HPLC Starting maaterials.bmp
- Supplementary Data 1/Supplementary Fig.14-16/Thumbs.db
- Supplementary Data 1/Supplementary Fig.6/
- Supplementary Data 1/Supplementary Fig.6/After annealing (2).bmp
- Supplementary Data 1/Supplementary Fig.6/After annealing (3).bmp
- Supplementary Data 1/Supplementary Fig.6/After annealing (4).bmp
- Supplementary Data 1/Supplementary Fig.6/Before annealing (2).bmp
- Supplementary Data 1/Supplementary Fig.6/Before annealing (3).bmp
- Supplementary Data 1/Supplementary Fig.6/Before annealing (4).bmp
- Supplementary Data 1/Supplementary Fig.6/Thumbs.db
- Supplementary Data 1/Supplementary Fig.7/Thumbs.db
- Supplementary Data 1/Figure 4, Supplementary Fig.12,13/
- Supplementary Data 1/Figure 4, Supplementary Fig.12,13/Figure 4b/
- Supplementary Data 1/Figure 4, Supplementary Fig.12,13/Figure 4b/1.bmp
- Supplementary Data 1/Figure 4, Supplementary Fig.12,13/Figure 4b/2.bmp
- Supplementary Data 1/Figure 4, Supplementary Fig.12,13/Figure 4b/3.bmp
