# Supplementary material for: High-throughput chiral copper foils by curved-surface confinement recrystallization
Source: Nat Commun. 2026 Feb 20;17:2796. doi: 10.1038/s41467-026-69862-7 (PMC13022495; doi:10.1038/s41467-026-69862-7)
Supplement: Supplementary file 3 — Supplementary Dataset 1 [file 41467_2026_69862_MOESM3_ESM.zip › Supplementary Data 1/Figure 3/Circular dichroism-1.csv]

ProDataCSV
Title:
Remarks:
#User: FX101
#Date: 2025/11/07
#Instrument:
#DetectorType:
#HV (CDDC channel): 0 v
#Time per point: 0.5 s
#Description: Sample 1
#Concentration: 0 M
#Pathlength: 10 mm
#Temperature: 22.52 C
Time Stamp : 2025/11/07 15:24:21
The data was saved to file : D:\DATA\Ð£Íâµ¥Î»\ÖÐ¿ÆÔºÂÌÉ«\20251107-»ÆµÂÆ¼\1-subtract.dsx.
Last Modified: Fri Nov 7 16:04:08 2025 by unknown.
Options:
Available Dimensions:	2
Wavelength	Wavelength: 230nm - 800nm	Step Size: 1nm	Bandwidth: 5nm
Available Properties:	1
CircularDichroism
Data:
CircularDichroism
Wavelength
	Subtracted:0
800	-1.89106
799	-1.48667
798	-0.565728
797	-2.96643
796	-2.84747
795	-2.10219
794	-1.8222
793	-1.88124
792	-2.24884
791	-2.15674
790	-1.48146
789	-1.9098
788	-2.49228
787	-2.343
786	-1.17974
785	-2.2003
784	-2.98676
783	-1.96672
782	-2.86006
781	-2.80065
780	-2.68665
779	-3.32329
778	-0.407783
777	-1.05753
776	-1.65099
775	-1.02565
774	-1.49054
773	-3.95174
772	-2.28077
771	-0.335055
770	-3.97463
769	-0.845093
768	-3.18172
767	-2.35604
766	-1.66457
765	-2.33365
764	-1.97997
763	-2.40102
762	-1.51635
761	-2.97218
760	-0.871179
759	-1.40006
758	-1.84184
757	-1.52951
756	-3.13982
755	-1.50645
754	-1.93972
753	-1.94067
752	-1.89487
751	-1.75271
750	-0.784436
749	-2.61334
748	-2.5584
747	-2.06613
746	-2.34157
745	-0.766653
744	-0.95111
743	-1.2535
742	-1.86386
741	-2.63642
740	-1.94246
739	-2.36077
738	-1.32499
737	-1.61632
736	-2.13415
735	-1.27932
734	-2.53307
733	-1.28546
732	-1.58082
731	-1.62951
730	-1.57111
729	-1.05917
728	-2.68378
727	-1.73098
726	-2.09877
725	-0.850806
724	-1.15899
723	-2.27899
722	-2.41817
721	-1.56975
720	-0.833375
719	-1.62613
718	-2.15553
717	-1.51838
716	-1.25476
715	-1.64901
714	-1.32337
713	-0.487993
712	-2.06685
711	-1.40017
710	-1.56061
709	-2.78581
708	-2.10853
707	-2.10401
706	-4.08248
705	-1.63358
704	-1.45465
703	-2.51211
702	-0.627324
701	-3.50178
700	-2.66448
699	-1.3741
698	-1.33245
697	-2.23778
696	-2.7636
695	-2.18681
694	-1.33661
693	-2.43242
692	-1.61116
691	-0.486828
690	-1.84688
689	-0.431788
688	-1.04633
687	-1.57233
686	-2.01342
685	-2.06099
684	-1.04614
683	-1.12392
682	-1.72097
681	-2.01751
680	-1.69805
679	-1.33625
678	-1.6292
677	-1.07507
676	0.155824
675	-2.48298
674	-1.28052
673	-1.71745
672	-1.97894
671	-2.89956
670	-2.86371
669	-0.735534
668	-1.47274
667	-1.55914
666	-1.81257
665	-0.72459
664	-1.48805
663	-1.24319
662	-1.56909
661	-2.47077
660	-2.36124
659	-1.61635
658	-1.35593
657	-2.02736
656	-1.21213
655	-1.67004
654	-1.62873
653	-1.13606
652	-2.12074
651	-0.776798
650	-1.39616
649	-1.52111
648	-2.24707
647	-2.35037
646	-1.96778
645	-2.30229
644	-2.05558
643	-1.52085
642	-2.49564
641	-1.76867
640	-1.10814
639	-1.15492
638	-2.03769
637	-2.15172
636	-1.70779
635	-1.56915
634	-1.60078
633	-1.38364
632	-2.09513
631	-1.94357
630	-1.90613
629	-1.09121
628	-1.9525
627	-1.0844
626	-1.02589
625	-1.88069
624	-0.612437
623	-2.70819
622	-0.93786
621	-2.21564
620	-1.48499
619	-1.93863
618	-1.4529
617	-1.05728
616	-1.10021
615	-1.89452
614	-1.17174
613	-0.839105
612	-2.80861
611	-2.2719
610	-1.72197
609	-1.7094
608	-1.80363
607	-1.66662
606	-2.12804
605	-0.378147
604	-1.63449
603	-1.1286
602	-1.04565
601	-1.5141
600	-0.523988
599	-0.761045
598	-1.93778
597	-0.888125
596	-1.33737
595	-1.95776
594	-1.58548
593	-1.20441
592	-1.75897
591	-1.62755
590	-2.18799
589	-1.27103
588	-1.59259
587	-2.07736
586	-2.42657
585	-1.95458
584	-1.89834
583	-1.25811
582	-1.7669
581	-1.81951
580	-1.6112
579	-1.21002
578	-1.8059
577	-1.93155
576	-1.02123
575	-0.923152
574	-1.81142
573	-0.638929
572	-1.40547
571	-2.08335
570	-1.72761
569	-1.18199
568	-1.65753
567	-0.818653
566	-1.33075
565	-1.90362
564	-1.50304
563	-1.51154
562	-1.2764
561	-1.09488
560	-1.50594
559	-0.846808
558	-1.59378
557	-1.07463
556	-1.64808
555	-0.91684
554	-1.64744
553	-1.49306
552	-0.431001
551	-1.46303
550	-1.80693
549	-1.84023
548	-1.33677
547	-0.932924
546	-1.19725
545	-1.41578
544	-1.08747
543	-1.9168
542	-1.87538
541	-1.85741
540	-1.34386
539	-1.25011
538	-1.44227
537	-1.14959
536	-1.78552
535	-0.784813
534	-1.86234
533	-1.72532
532	-1.92474
531	-2.05906
530	-2.72409
529	-1.53979
528	-1.33085
527	-1.04147
526	-1.51579
525	-1.79126
524	-0.758387
523	-0.639381
522	-0.975365
521	-1.54
520	-1.65781
519	-1.51744
518	-1.32542
517	-1.10903
516	-0.675212
515	-1.22014
514	-1.41482
513	-1.11572
512	-1.64458
511	-1.74515
510	-1.06173
509	-1.29615
508	-1.77959
507	-2.04146
506	-1.43992
505	-1.98136
504	-1.59531
503	-1.42603
502	-1.17814
501	-1.60268
500	-1.46377
499	-1.27452
498	-0.994583
497	-1.87276
496	-1.59522
495	-1.0903
494	-1.01623
493	-1.86581
492	-1.43531
491	-1.06614
490	-2.20128
489	-2.3103
488	-2.04305
487	-2.12315
486	-1.27604
485	-2.25201
484	-1.45656
483	-1.57303
482	-1.5314
481	-1.75158
480	-1.61557
479	-1.42526
478	-1.20794
477	-0.827379
476	-1.30089
475	-1.12842
474	-1.32616
473	-1.62287
472	-1.4172
471	-1.20333
470	-1.71077
469	-1.08757
468	-2.16124
467	-2.15932
466	-1.30472
465	-1.81831
464	-1.40089
463	-1.46062
462	-1.51577
461	-1.25749
460	-1.35953
459	-1.70766
458	-1.24186
457	-1.56163
456	-1.47019
455	-1.06507
454	-1.26619
453	-1.78826
452	-1.48037
451	-1.24182
450	-1.96127
449	-1.75359
448	-1.29461
447	-1.14244
446	-1.12518
445	-1.05489
444	-1.62847
443	-1.54695
442	-1.75
441	-1.14434
440	-1.05123
439	-1.23221
438	-0.792777
437	-1.43381
436	-1.54779
435	-1.49598
434	-1.64426
433	-1.35647
432	-1.25449
431	-1.78056
430	-0.899936
429	-1.45354
428	-1.62394
427	-1.00533
426	-1.81765
425	-1.54421
424	-1.46247
423	-1.48126
422	-1.71761
421	-1.91791
420	-1.25619
419	-0.990085
418	-1.60187
417	-1.30925
416	-1.99927
415	-2.14865
414	-1.3542
413	-1.23846
412	-1.64413
411	-1.82215
410	-1.69327
409	-1.38636
408	-1.802
407	-1.68288
406	-1.59823
405	-1.20924
404	-1.7764
403	-1.39459
402	-1.31604
401	-1.63911
400	-1.89102
399	-1.79863
398	-1.55096
397	-1.77487
396	-1.37047
395	-1.4578
394	-1.34348
393	-1.36363
392	-1.08527
391	-1.53219
390	-1.51438
389	-1.65705
388	-1.41153
387	-2.08551
386	-2.22937
385	-2.29687
384	-1.11667
383	-2.19575
382	-1.29187
381	-1.6296
380	-1.98032
379	-2.60702
378	-1.99574
377	-2.04312
376	-2.04888
375	-2.49836
374	-1.46328
373	-1.18126
372	-2.39123
371	-1.98035
370	-1.52974
369	-1.56672
368	-1.55923
367	-1.18325
366	-1.54351
365	-2.15
364	-1.95671
363	-1.4298
362	-1.95612
361	-1.26946
360	-1.70036
359	-1.35655
358	-1.5397
357	-1.04002
356	-0.771125
355	-1.71593
354	-2.07114
353	-1.10726
352	-1.53509
351	-1.42102
350	-1.4629
349	-1.52214
348	-0.912037
347	-2.37456
346	-1.18267
345	-1.59191
344	-1.86252
343	-1.68173
342	-1.91329
341	-1.21345
340	-1.80923
339	-2.36217
338	-2.20183
337	-0.940927
336	-2.00962
335	-1.31506
334	-0.916785
333	-1.79345
332	-1.95226
331	-1.69504
330	-1.08411
329	-2.18601
328	-1.76223
327	-1.28774
326	-1.93989
325	-1.37342
324	-2.20089
323	-0.980634
322	-1.44267
321	-2.21925
320	-2.34914
319	-1.80077
318	-1.98318
317	-1.59698
316	-2.29694
315	-1.12868
314	-2.28342
313	-1.038
312	-1.99513
311	-2.32138
310	-1.49778
309	-1.62699
308	-2.34289
307	-0.483679
306	-1.88402
305	-1.82742
304	-1.27754
303	-1.56688
302	-0.755342
301	-1.08441
300	0.0197522
299	-1.35605
298	-1.87645
297	-1.91566
296	-1.62113
295	-0.727351
294	-1.58639
293	-2.0528
292	-0.882466
291	-1.28051
290	-1.12248
289	-2.72369
288	-2.02031
287	-2.52647
286	-0.931102
285	-1.14359
284	-1.70044
283	-1.994
282	-0.469424
281	-0.89972
280	-1.77112
279	-1.4818
278	-1.16722
277	-1.61574
276	-0.977421
275	-0.857359
274	-1.16245
273	-2.8155
272	-0.458415
271	-0.909821
270	-1.41907
269	-1.04157
268	-0.635603
267	-2.11037
266	-0.926012
265	-0.955271
264	-1.13567
263	-1.37638
262	-2.07706
261	-0.194362
260	-1.54551
259	-1.80422
258	-0.203056
257	-2.8945
256	-0.870197
255	-0.739216
254	-2.95261
253	-0.955418
252	-1.02414
251	-1.29875
250	-0.926096
249	-2.26839
248	-1.24461
247	-0.62179
246	-1.08905
245	-2.59382
244	-1.69296
243	-3.91046
242	-0.513952
241	-1.51349
240	-2.04038
239	1.66854
238	0.353195
237	-2.47751
236	-2.29723
235	-1.72975
234	-1.73655
233	-2.80832
232	-3.2067
231	-3.01126
230	-2.33945
History:
User : FX101
Version : Pro-Data v.0.0.0 Build : Aug 26 2021 13:36:27
DataStore created and initialized for data acquisition.
Time Stamp : Fri Nov 7 14:57:39 2025
----------------------------------------------------
User : FX101
Version : Pro-Data v.0.0.0 Build : Aug 26 2021 13:36:27
DataStore created and initialized for data acquisition.
Time Stamp : Fri Nov 7 14:50:01 2025
----------------------------------------------------
User : FX101
Version : Pro-Data v.0.0.0 Build : Aug 26 2021 13:36:27
D:\DATA\Ð£Íâµ¥Î»\ÖÐ¿ÆÔºÂÌÉ«\20251107-»ÆµÂÆ¼\blank00024.dsx
Attributes :
- Time Stamp :Fri Nov 7 14:50:01 2025
- File ID : {E1734C05-D4C6-433e-9F3B-E59B92399107}
- Is CFR Compliant : false
- Original data has not been modified.
Time Stamp : Fri Nov 7 15:23:48 2025
----------------------------------------------------
User : FX101
Version : Pro-Data v.0.0.0 Build : Aug 26 2021 13:36:27
Baseline set : blank00024.dsx::
Time Stamp : Fri Nov 7 15:23:54 2025
----------------------------------------------------
User : FX101
Version : Pro-Data v.0.0.0 Build : Aug 26 2021 13:36:27
Baseline subtracted from :1-00025.dsx
New line : Subtracted::0
Time Stamp : Fri Nov 7 15:23:56 2025
----------------------------------------------------
User : FX101
Version : Pro-Data v.0.0.0 Build : Aug 26 2021 13:36:27
Original Trace : Subtracted:0
Smoothed Trace : Smooth (s) : 0
Window Size : 20
Time Stamp : Fri Nov 7 15:24:06 2025
----------------------------------------------------
User : FX101
Version : Pro-Data v.0.0.0 Build : Aug 26 2021 13:36:27
Original Trace : Subtracted:0
Residual Trace : Smooth (r) : 0
Window Size : 20
Time Stamp : Fri Nov 7 15:24:06 2025
----------------------------------------------------
User : FX101
Version : Pro-Data v.0.0.0 Build : Aug 26 2021 13:36:27
Traces Removed :
Smooth (s):0
Time Stamp : Fri Nov 7 15:24:13 2025
----------------------------------------------------
User : FX101
Version : Pro-Data v.0.0.0 Build : Aug 26 2021 13:36:27
Traces Removed :
Smooth (r):0
Time Stamp : Fri Nov 7 15:24:15 2025
----------------------------------------------------
User : FX101
Version : Pro-Data v.0.0.0 Build : Aug 26 2021 13:36:27
DataStore created and initialized for data acquisition.
Time Stamp : Fri Nov 7 15:24:21 2025
----------------------------------------------------
