# Supplementary material for: High-throughput chiral copper foils by curved-surface confinement recrystallization
Source: Nat Commun. 2026 Feb 20;17:2796. doi: 10.1038/s41467-026-69862-7 (PMC13022495; doi:10.1038/s41467-026-69862-7)
Supplement: Supplementary file 3 — Supplementary Dataset 1 [file 41467_2026_69862_MOESM3_ESM.zip › Supplementary Data 1/Figure 3/Circular dichroism-2.csv]

ProDataCSV
Title:
Remarks:
#User: FX101
#Date: 2025/12/02
#Instrument:
#DetectorType:
#HV (CDDC channel): 0 v
#Time per point: 0.5 s
#Description: Sample 1
#Concentration: 0 M
#Pathlength: 10 mm
#Temperature: 19.67 C
Time Stamp : 2025/12/02 11:10:04
The data was saved to file : D:\DATA\Ð£Íâµ¥Î»\ÖÐ¿ÆÔºÂÌÉ«\20251202-»ÆµÂÆ¼\2-¿Û³ý.dsx.
Last Modified: Tue Dec 2 11:25:42 2025 by unknown.
Options:
Available Dimensions:	2
Wavelength	Wavelength: 230nm - 800nm	Step Size: 1nm	Bandwidth: 5nm
Available Properties:	1
CircularDichroism
Data:
CircularDichroism
Wavelength
	Subtracted:0
800	2.77282
799	1.92061
798	2.97504
797	2.45402
796	2.86608
795	2.99405
794	3.58334
793	3.84523
792	2.85753
791	4.46373
790	3.74029
789	3.11236
788	3.66896
787	4.40684
786	5.73107
785	4.57162
784	4.22249
783	3.85333
782	5.00489
781	5.2807
780	4.29649
779	5.10035
778	3.53625
777	5.83017
776	3.07723
775	4.43143
774	4.46051
773	4.82107
772	5.22556
771	6.08628
770	4.54321
769	4.46546
768	3.61654
767	6.26864
766	5.14934
765	6.50246
764	5.96269
763	7.08549
762	7.04784
761	7.45662
760	6.71841
759	6.71406
758	7.89677
757	8.07873
756	8.44493
755	8.07824
754	8.5744
753	8.78533
752	9.00539
751	8.74029
750	9.26475
749	10.8815
748	11.3764
747	10.0256
746	10.1698
745	9.42431
744	10.3811
743	10.2764
742	10.2907
741	10.5336
740	10.2049
739	10.5002
738	10.9572
737	11.901
736	11.0821
735	11.2244
734	10.8113
733	11.0855
732	11.4553
731	11.6211
730	12.3785
729	12.6524
728	12.1673
727	13.8511
726	12.9829
725	13.0816
724	13.0824
723	14.6683
722	12.3924
721	13.8849
720	13.3428
719	13.2787
718	14.1367
717	14.3172
716	14.6362
715	15.0991
714	14.808
713	14.9449
712	15.289
711	16.4666
710	15.6311
709	15.7468
708	17.2992
707	16.203
706	15.7235
705	17.0943
704	17.205
703	17.509
702	17.9346
701	17.9444
700	18.288
699	17.4139
698	18.4442
697	18.6067
696	18.5567
695	17.728
694	19.145
693	19.9298
692	18.9581
691	19.2996
690	19.2003
689	20.2098
688	20.4046
687	19.8139
686	20.9433
685	20.8118
684	20.4184
683	21.2722
682	21.4814
681	20.4585
680	20.7045
679	21.5982
678	21.0476
677	22.048
676	20.9342
675	21.6054
674	21.6624
673	21.0849
672	21.6807
671	22.4026
670	22.9861
669	22.0284
668	21.567
667	21.9682
666	21.6568
665	21.8126
664	21.9926
663	21.4873
662	21.623
661	21.888
660	21.9362
659	22.5284
658	21.9353
657	22.1479
656	22.1486
655	22.7943
654	22.6045
653	22.6054
652	21.8893
651	23.0419
650	22.651
649	22.0636
648	21.8768
647	22.3098
646	22.283
645	21.6535
644	22.3557
643	22.0359
642	22.3782
641	22.3838
640	22.0655
639	22.0127
638	21.6552
637	22.3603
636	22.5768
635	21.6188
634	20.9877
633	22.0241
632	20.6786
631	22.0273
630	20.9185
629	21.7614
628	20.8972
627	20.938
626	21.5808
625	20.8404
624	21.0878
623	19.9687
622	20.579
621	20.6902
620	20.5458
619	20.7393
618	19.8791
617	20.1796
616	20.5887
615	20.0739
614	20.116
613	20.1796
612	20.076
611	20.3874
610	20.1519
609	20.3794
608	20.084
607	20.4149
606	19.8935
605	19.3942
604	18.8975
603	19.307
602	19.5507
601	18.691
600	18.8511
599	18.6038
598	18.6785
597	18.8928
596	18.1522
595	18.5455
594	18.357
593	18.2593
592	18.2638
591	17.3811
590	17.339
589	17.5293
588	17.6011
587	17.4116
586	15.9919
585	16.4534
584	15.9006
583	15.7044
582	15.2122
581	15.1241
580	15.0064
579	15.2953
578	14.4023
577	14.7733
576	14.1492
575	13.725
574	14.0707
573	13.4742
572	13.1923
571	13.1825
570	13.6127
569	13.5097
568	12.4272
567	12.2466
566	12.0375
565	12.1752
564	10.9284
563	11.6503
562	10.8527
561	11.1717
560	9.87492
559	10.4287
558	9.627
557	9.85284
556	9.52995
555	9.66615
554	8.92598
553	9.45852
552	9.46021
551	8.35227
550	8.22211
549	9.21841
548	8.68914
547	7.96872
546	8.74664
545	7.86202
544	8.49608
543	8.27764
542	8.83341
541	8.5313
540	7.75459
539	8.28382
538	8.01215
537	7.77362
536	7.00506
535	7.82577
534	7.86346
533	6.99103
532	8.43054
531	7.59301
530	7.83466
529	7.43367
528	7.88412
527	6.96162
526	7.4014
525	7.63528
524	7.00782
523	7.11491
522	7.04091
521	7.10573
520	6.71756
519	6.98755
518	7.43008
517	6.41333
516	6.45302
515	6.09416
514	6.09507
513	6.55867
512	5.87594
511	5.91662
510	6.3416
509	6.07408
508	5.27166
507	6.01141
506	6.21679
505	5.70444
504	5.85997
503	5.42541
502	4.80959
501	5.14939
500	4.40756
499	4.40537
498	4.80709
497	4.28423
496	4.39183
495	4.65873
494	4.12047
493	3.99998
492	3.5196
491	3.91391
490	3.49092
489	4.00663
488	2.5368
487	3.21778
486	2.52955
485	2.77101
484	2.77653
483	2.58518
482	2.2968
481	2.5245
480	2.1912
479	1.71975
478	0.996537
477	2.01976
476	1.4748
475	1.70921
474	1.1756
473	1.1507
472	0.944975
471	0.828686
470	0.899646
469	0.842461
468	0.850048
467	0.654189
466	0.691675
465	0.806854
464	0.969694
463	0.720305
462	-0.0932559
461	0.454113
460	0.158465
459	0.499279
458	0.453725
457	0.225786
456	-0.091427
455	0.0376697
454	-0.361278
453	0.0696468
452	0.680737
451	0.397994
450	-0.138182
449	0.0867572
448	-0.197878
447	-0.080732
446	0.0135632
445	-0.155669
444	-0.192526
443	0.20218
442	-0.348707
441	0.447064
440	0.00755061
439	0.297651
438	0.055166
437	0.565769
436	0.191444
435	-0.243499
434	-0.23683
433	-0.532704
432	1.21821
431	0.862857
430	-0.126129
429	0.627189
428	0.39717
427	0.44927
426	0.550236
425	0.671361
424	0.144369
423	0.296147
422	-0.0050444
421	0.131485
420	-0.160746
419	0.420507
418	0.31455
417	0.157332
416	-0.0729021
415	0.204575
414	0.113561
413	-0.29404
412	-0.273351
411	0.0882614
410	0.521984
409	-0.1591
408	0.607823
407	0.535832
406	0.376512
405	0.181185
404	0.226325
403	-0.268693
402	0.41606
401	0.435198
400	0.0402851
399	-0.02064
398	-0.793333
397	-0.668786
396	-0.0936684
395	-0.233887
394	-0.317349
393	-0.265651
392	0.0964612
391	-0.928947
390	0.244705
389	-0.0194557
388	0.120613
387	-0.0669536
386	0.186435
385	-0.496022
384	0.147804
383	-0.318784
382	-0.240248
381	-0.621716
380	-1.03085
379	-0.663783
378	-0.407045
377	0.084458
376	-1.0426
375	-0.438719
374	-0.424798
373	-0.542493
372	-0.252051
371	0.367626
370	-0.707914
369	-0.390419
368	-0.279139
367	-0.421479
366	-0.69667
365	-0.834401
364	-0.48028
363	-0.640513
362	-0.168842
361	-0.389969
360	-0.338105
359	-0.037786
358	-0.0696458
357	-0.284192
356	-1.00832
355	-0.201556
354	-0.398158
353	-0.491273
352	-0.672382
351	-0.715671
350	-0.604355
349	-0.180491
348	-0.404243
347	-0.240683
346	-0.615212
345	-0.401473
344	0.036706
343	-1.10154
342	-0.785378
341	-0.395483
340	-0.582854
339	-0.0261147
338	-0.193616
337	-0.19449
336	-0.789342
335	-1.03995
334	-0.306472
333	-0.545741
332	-0.324621
331	-0.148387
330	-0.0761598
329	-0.213837
328	-0.92136
327	-0.148364
326	-1.06293
325	0.346765
324	-0.76922
323	-0.889351
322	-1.08159
321	0.182576
320	0.0350158
319	-0.374932
318	-0.349942
317	-0.530613
316	-0.544154
315	-0.299975
314	-0.186061
313	-0.343362
312	0.0020688
311	-0.544881
310	-0.793066
309	-0.146629
308	-1.1513
307	-0.618403
306	-0.492046
305	0.406441
304	-0.996846
303	-0.303919
302	-0.258035
301	0.281112
300	-1.00142
299	-0.573409
298	-0.347394
297	-0.294791
296	0.118537
295	-0.591377
294	-0.652591
293	-1.0244
292	-0.0620316
291	0.0260387
290	-0.634209
289	-0.140554
288	0.346736
287	-0.599681
286	-0.416772
285	-1.40769
284	-0.0618591
283	0.477694
282	-0.664726
281	-0.95726
280	0.962332
279	-0.880036
278	-0.579556
277	0.372562
276	-1.81456
275	-0.810205
274	-0.948907
273	0.122492
272	-0.259801
271	0.656011
270	-0.0481281
269	-0.254207
268	0.0218661
267	-1.69447
266	0.789039
265	-0.704534
264	-1.18507
263	-1.06746
262	-0.215073
261	-2.09567
260	-1.32255
259	-0.084488
258	-2.21125
257	-1.54845
256	-1.31461
255	-1.56225
254	-1.00569
253	-0.725223
252	-1.08395
251	-0.837506
250	-2.95996
249	-0.0758503
248	-1.06011
247	-1.45964
246	-1.15934
245	-1.45568
244	-0.450924
243	-0.596841
242	-0.731823
241	0.730806
240	-0.242524
239	-0.0667651
238	0.00294867
237	-0.957703
236	-0.603059
235	0.0151909
234	-2.52352
233	-2.60287
232	0.14775
231	-0.810821
230	2.35073
History:
User : FX101
Version : Pro-Data v.0.0.0 Build : Aug 26 2021 13:36:27
DataStore created and initialized for data acquisition.
Time Stamp : Tue Dec 2 09:37:11 2025
----------------------------------------------------
User : FX101
Version : Pro-Data v.0.0.0 Build : Aug 26 2021 13:36:27
DataStore created and initialized for data acquisition.
Time Stamp : Tue Dec 2 10:35:40 2025
----------------------------------------------------
User : FX101
Version : Pro-Data v.0.0.0 Build : Aug 26 2021 13:36:27
D:\DATA\Ð£Íâµ¥Î»\ÖÐ¿ÆÔºÂÌÉ«\20251202-»ÆµÂÆ¼\¿Õ°×00031.dsx
Attributes :
- Time Stamp :Tue Dec 2 10:35:40 2025
- File ID : {7E2CA03D-D9D8-4b1d-B95C-11DA2A4C9D2B}
- Is CFR Compliant : false
#NAME?
Time Stamp : Tue Dec 2 11:09:53 2025
----------------------------------------------------
User : FX101
Version : Pro-Data v.0.0.0 Build : Aug 26 2021 13:36:27
Baseline set : ¿Õ°×00031.dsx::
Time Stamp : Tue Dec 2 11:09:56 2025
----------------------------------------------------
User : FX101
Version : Pro-Data v.0.0.0 Build : Aug 26 2021 13:36:27
Baseline subtracted from :3-1-00025.dsx
New line : Subtracted::0
Time Stamp : Tue Dec 2 11:09:58 2025
----------------------------------------------------
User : FX101
Version : Pro-Data v.0.0.0 Build : Aug 26 2021 13:36:27
DataStore created and initialized for data acquisition.
Time Stamp : Tue Dec 2 11:10:04 2025
----------------------------------------------------
