# Supplementary material for: High-throughput chiral copper foils by curved-surface confinement recrystallization
Source: Nat Commun. 2026 Feb 20;17:2796. doi: 10.1038/s41467-026-69862-7 (PMC13022495; doi:10.1038/s41467-026-69862-7)
Supplement: Supplementary file 3 — Supplementary Dataset 1 [file 41467_2026_69862_MOESM3_ESM.zip › Supplementary Data 1/Figure 3/Circular dichroism-3.csv]

ProDataCSV
Title:
Remarks:
#User: FX101
#Date: 2025/12/02
#Instrument:
#DetectorType:
#HV (CDDC channel): 0 v
#Time per point: 0.5 s
#Description: Sample 1
#Concentration: 0 M
#Pathlength: 10 mm
#Temperature: 19.87 C
Time Stamp : 2025/12/02 11:18:39
The data was saved to file : D:\DATA\Ð£Íâµ¥Î»\ÖÐ¿ÆÔºÂÌÉ«\20251202-»ÆµÂÆ¼\3-ÇåÏ´-2¿Û³ý.dsx.
Last Modified: Tue Dec 2 11:26:02 2025 by unknown.
Options:
Available Dimensions:	2
Wavelength	Wavelength: 230nm - 800nm	Step Size: 1nm	Bandwidth: 5nm
Available Properties:	1
CircularDichroism
Data:
CircularDichroism
Wavelength
	Subtracted:0
800	-1.50859
799	-1.4999
798	-0.749518
797	-1.35267
796	-0.0495701
795	-1.15199
794	0.261522
793	-0.722977
792	-0.38747
791	-0.512672
790	-0.303731
789	-0.590795
788	-0.951198
787	-1.13094
786	-0.383277
785	-0.552628
784	-2.0543
783	-2.07813
782	-0.735517
781	-1.07594
780	-1.40492
779	-1.54644
778	-2.04022
777	-0.607036
776	-0.669361
775	-0.446133
774	-1.09287
773	-1.96621
772	-1.47995
771	-0.287137
770	-1.97581
769	-1.37021
768	-1.32855
767	-1.30814
766	-1.9523
765	-1.46538
764	-1.36689
763	-0.768446
762	-1.22686
761	-1.78847
760	-1.38203
759	-1.72403
758	-1.08093
757	-0.93323
756	-0.811073
755	-1.05127
754	-0.817835
753	-2.29766
752	-1.28954
751	-1.9236
750	-1.4197
749	-1.14037
748	-1.47514
747	-1.57182
746	-1.82204
745	-1.0096
744	-2.02873
743	-1.42535
742	-1.45946
741	-1.23108
740	-1.75506
739	-1.23417
738	-2.00515
737	-1.63023
736	-1.7147
735	-2.18342
734	-1.67059
733	-2.46705
732	-1.11211
731	-1.99747
730	-1.59053
729	-2.10255
728	-2.24532
727	-1.72246
726	-1.54263
725	-2.07142
724	-2.21892
723	-1.03993
722	-1.81483
721	-2.07279
720	-1.53959
719	-2.49247
718	-2.05118
717	-1.52717
716	-1.79064
715	-1.28011
714	-1.88035
713	-2.01542
712	-1.16469
711	-2.48615
710	-1.95083
709	-2.12053
708	-1.50479
707	-2.72541
706	-2.6574
705	-1.93194
704	-1.72609
703	-2.22485
702	-1.90822
701	-1.72581
700	-1.97264
699	-2.52524
698	-2.55427
697	-2.62142
696	-2.24567
695	-2.58225
694	-2.58884
693	-2.07376
692	-2.27145
691	-2.02001
690	-2.27548
689	-1.84491
688	-2.18796
687	-2.55376
686	-2.01659
685	-2.06559
684	-2.57768
683	-2.06538
682	-1.52944
681	-2.08577
680	-2.40636
679	-2.76458
678	-2.76618
677	-2.57931
676	-2.84297
675	-3.00498
674	-2.75339
673	-2.08775
672	-3.11264
671	-2.94205
670	-3.73156
669	-3.0893
668	-3.29626
667	-3.26801
666	-3.28917
665	-4.0424
664	-3.49196
663	-3.43488
662	-3.51796
661	-3.92466
660	-4.02102
659	-3.82816
658	-3.99583
657	-4.35713
656	-4.17494
655	-3.39297
654	-3.8437
653	-4.74034
652	-3.97228
651	-3.94792
650	-4.28093
649	-4.53851
648	-4.59984
647	-4.33896
646	-4.72304
645	-4.62958
644	-4.4122
643	-4.30568
642	-4.53113
641	-4.79062
640	-5.26782
639	-5.25364
638	-5.42266
637	-5.46368
636	-5.48954
635	-6.5449
634	-6.31749
633	-6.02667
632	-6.46474
631	-6.71358
630	-6.63034
629	-6.53295
628	-7.12879
627	-7.75274
626	-6.98814
625	-7.32939
624	-8.13826
623	-7.74257
622	-8.19424
621	-8.4222
620	-8.52119
619	-8.33397
618	-8.73817
617	-8.74849
616	-9.38016
615	-9.55629
614	-9.45924
613	-9.80445
612	-9.61373
611	-10.1357
610	-10.1026
609	-10.4975
608	-11.5124
607	-11.3153
606	-12.3061
605	-11.6555
604	-12.6924
603	-13.2941
602	-13.3884
601	-14.0964
600	-14.8421
599	-15.4771
598	-15.7913
597	-16.1533
596	-16.7403
595	-17.9738
594	-18.5915
593	-18.5249
592	-19.8494
591	-20.9476
590	-21.4036
589	-22.076
588	-22.7086
587	-23.5681
586	-24.5981
585	-26.3609
584	-26.4453
583	-27.5902
582	-28.072
581	-29.0181
580	-29.4555
579	-30.4691
578	-31.3112
577	-31.655
576	-32.7525
575	-33.2207
574	-33.4739
573	-34.1266
572	-35.5479
571	-34.6063
570	-34.9966
569	-35.1449
568	-35.6757
567	-35.4642
566	-36.3379
565	-35.8179
564	-36.5841
563	-35.9434
562	-36.2816
561	-36.234
560	-36.353
559	-35.7205
558	-35.6066
557	-35.6709
556	-35.4561
555	-35.1867
554	-34.8762
553	-35.1493
552	-34.7379
551	-34.3458
550	-33.9244
549	-34.4895
548	-34.1486
547	-33.9817
546	-33.523
545	-34.1046
544	-33.1659
543	-33.494
542	-33.2358
541	-33.1488
540	-32.3291
539	-32.7037
538	-31.8493
537	-32.6148
536	-32.3997
535	-31.9579
534	-32.0307
533	-32.4974
532	-31.8225
531	-31.8458
530	-31.665
529	-31.1044
528	-30.7788
527	-31.0906
526	-30.9201
525	-30.9523
524	-30.9392
523	-30.4517
522	-30.5789
521	-30.1664
520	-29.8295
519	-30.002
518	-30.1789
517	-29.6682
516	-29.702
515	-29.233
514	-29.4533
513	-28.9061
512	-29.4001
511	-28.8774
510	-28.6091
509	-29.1034
508	-28.8695
507	-28.2283
506	-28.5636
505	-27.9369
504	-28.0814
503	-27.8045
502	-27.642
501	-27.0763
500	-27.7566
499	-27.3398
498	-27.2017
497	-26.9729
496	-26.8142
495	-26.6893
494	-26.4283
493	-26.3803
492	-26.3415
491	-26.1116
490	-26.3746
489	-25.8506
488	-25.8875
487	-25.559
486	-25.1511
485	-24.8916
484	-24.9086
483	-25.0946
482	-24.7283
481	-24.6345
480	-24.1854
479	-24.4239
478	-23.97
477	-24.0054
476	-23.5595
475	-24.0643
474	-23.4976
473	-23.5785
472	-23.1446
471	-22.8994
470	-23.0485
469	-22.5401
468	-22.6325
467	-22.4908
466	-22.3215
465	-22.1707
464	-21.9147
463	-22.143
462	-21.7144
461	-21.7826
460	-21.4486
459	-21.309
458	-20.9299
457	-21.407
456	-21.165
455	-20.9367
454	-20.7703
453	-20.43
452	-20.3696
451	-20.2364
450	-19.9455
449	-20.0877
448	-19.7051
447	-19.6657
446	-19.8864
445	-19.5239
444	-19.2625
443	-18.8556
442	-19.3653
441	-18.8284
440	-18.8837
439	-18.6494
438	-18.1028
437	-18.4011
436	-18.3657
435	-17.7494
434	-18.1258
433	-17.6825
432	-17.0434
431	-17.9067
430	-17.715
429	-16.8622
428	-17.3104
427	-16.9928
426	-16.7317
425	-16.5137
424	-16.8338
423	-16.6199
422	-16.5731
421	-16.2758
420	-16.4279
419	-15.6948
418	-15.9655
417	-15.9313
416	-15.9213
415	-15.4128
414	-15.3442
413	-16.0137
412	-15.4712
411	-15.3996
410	-15.4748
409	-15.0461
408	-14.6218
407	-14.9608
406	-14.7316
405	-15.0148
404	-14.9506
403	-15.3351
402	-14.437
401	-14.4035
400	-14.2136
399	-14.4062
398	-14.5103
397	-14.7791
396	-14.2141
395	-14.3551
394	-14.6783
393	-14.1478
392	-14.127
391	-14.1579
390	-14.0226
389	-13.9725
388	-14.4661
387	-14.3849
386	-13.8825
385	-14.2773
384	-14.5678
383	-14.7451
382	-14.1734
381	-14.5431
380	-14.5049
379	-14.3523
378	-14.3653
377	-14.2543
376	-14.5527
375	-14.0966
374	-14.269
373	-14.5936
372	-14.3976
371	-14.3675
370	-14.3519
369	-14.7023
368	-13.9979
367	-14.4339
366	-15.0612
365	-15.0461
364	-14.8872
363	-15.1632
362	-14.9524
361	-14.7442
360	-15.062
359	-15.4565
358	-15.7384
357	-14.7649
356	-15.8699
355	-15.3154
354	-15.4576
353	-15.6088
352	-15.8434
351	-16.0298
350	-16.4537
349	-15.6654
348	-16.4876
347	-16.2938
346	-15.3907
345	-16.564
344	-16.6299
343	-15.9576
342	-16.4089
341	-16.4709
340	-16.542
339	-16.7953
338	-17.0444
337	-17.5024
336	-17.2226
335	-16.986
334	-17.0815
333	-17.3148
332	-17.0546
331	-17.8376
330	-17.8517
329	-17.9174
328	-17.719
327	-17.8564
326	-17.5403
325	-17.8116
324	-17.7307
323	-18.164
322	-18.0601
321	-18.3185
320	-18.8652
319	-18.8506
318	-19.0749
317	-19.3641
316	-19.1658
315	-19.4438
314	-19.0547
313	-19.7241
312	-19.67
311	-19.4115
310	-19.8059
309	-19.2777
308	-20.4692
307	-19.4837
306	-19.9296
305	-19.7095
304	-20.2442
303	-20.8385
302	-20.1257
301	-21.4696
300	-20.0444
299	-20.8887
298	-20.4162
297	-21.0212
296	-21.8891
295	-21.243
294	-20.3792
293	-21.3174
292	-20.9183
291	-21.2957
290	-20.5044
289	-21.8979
288	-21.5816
287	-21.3142
286	-22.2204
285	-22.1501
284	-22.9062
283	-23.0961
282	-23.0471
281	-23.2089
280	-23.9755
279	-23.268
278	-23.9458
277	-24.4831
276	-24.0632
275	-24.2511
274	-23.2945
273	-25.0797
272	-24.724
271	-24.493
270	-25.3038
269	-24.5967
268	-25.3287
267	-24.6312
266	-23.2941
265	-23.801
264	-25.0006
263	-26.4123
262	-25.6032
261	-24.7697
260	-27.0331
259	-25.4071
258	-26.7699
257	-25.2728
256	-26.0441
255	-26.1553
254	-26.1437
253	-26.8243
252	-27.6069
251	-26.8513
250	-26.4446
249	-25.4408
248	-25.6119
247	-26.8268
246	-26.2068
245	-26.1544
244	-25.3593
243	-25.5032
242	-26.8499
241	-25.5197
240	-26.868
239	-27.2962
238	-27.3363
237	-26.5931
236	-27.431
235	-28.5264
234	-27.5801
233	-29.1845
232	-28.8835
231	-30.9474
230	-30.5667
History:
User : FX101
Version : Pro-Data v.0.0.0 Build : Aug 26 2021 13:36:27
DataStore created and initialized for data acquisition.
Time Stamp : Tue Dec 2 10:17:33 2025
----------------------------------------------------
User : FX101
Version : Pro-Data v.0.0.0 Build : Aug 26 2021 13:36:27
DataStore created and initialized for data acquisition.
Time Stamp : Tue Dec 2 10:35:40 2025
----------------------------------------------------
User : FX101
Version : Pro-Data v.0.0.0 Build : Aug 26 2021 13:36:27
D:\DATA\Ð£Íâµ¥Î»\ÖÐ¿ÆÔºÂÌÉ«\20251202-»ÆµÂÆ¼\¿Õ°×00031.dsx
Attributes :
- Time Stamp :Tue Dec 2 10:35:40 2025
- File ID : {7E2CA03D-D9D8-4b1d-B95C-11DA2A4C9D2B}
- Is CFR Compliant : false
#NAME?
Time Stamp : Tue Dec 2 11:18:29 2025
----------------------------------------------------
User : FX101
Version : Pro-Data v.0.0.0 Build : Aug 26 2021 13:36:27
Baseline set : ¿Õ°×00031.dsx::
Time Stamp : Tue Dec 2 11:18:32 2025
----------------------------------------------------
User : FX101
Version : Pro-Data v.0.0.0 Build : Aug 26 2021 13:36:27
Baseline subtracted from :4-ÇåÏ´00029.dsx
New line : Subtracted::0
Time Stamp : Tue Dec 2 11:18:34 2025
----------------------------------------------------
User : FX101
Version : Pro-Data v.0.0.0 Build : Aug 26 2021 13:36:27
DataStore created and initialized for data acquisition.
Time Stamp : Tue Dec 2 11:18:39 2025
----------------------------------------------------
