# Supplementary material for: High-throughput chiral copper foils by curved-surface confinement recrystallization
Source: Nat Commun. 2026 Feb 20;17:2796. doi: 10.1038/s41467-026-69862-7 (PMC13022495; doi:10.1038/s41467-026-69862-7)
Supplement: Supplementary file 6 — Source Data [file 41467_2026_69862_MOESM6_ESM.xlsx]

## Sheet: Figure 2c
Radian	Graded angle	Equation	y = a + b*x	Parameters
1	0.97	Plot	B			Value	Standard Error	t-Value	Prob>|t|
1	1.8	Weight	No Weighting	B	Intercept	0.45171	0.59611	0.75776	0.45663
1	1.1	Intercept	0.45171 ± 0.59611		Slope	1.05927	0.06466	16.3829	8.22445e-14
3	3.03	Slope	1.05927 ± 0.06466	Slope is significantly different from zero (See ANOVA Table).
3	4.1	Residual Sum of Squares	46.3533	Standard Error was scaled with square root of reduced Chi-Sqr.
3	4.2	Pearson's r	0.96138	Statistics
5	4.95	R-Square (COD)	0.92424		B
5	6.3	Adj. R-Square	0.9208	Number of Points	24
5	5.3			Degrees of Freedom	22
7	7.04			Residual Sum of Squares	46.3533
7	7.5			Pearson's r	0.96138
7	8.6			R-Square (COD)	0.92424
9	9.125			Adj. R-Square	0.9208
9	9.2			Summary
9	13.2				Intercept		Slope		Statistics
11	11.025				Value	Standard Error	Value	Standard Error	Adj. R-Square
11	10.7			B	0.45171	0.59611	1.05927	0.06466	0.9208
11	15.4			ANOVA
13	13.03					DF	Sum of Squares	Mean Square	F Value	Prob>F
13	13.4			B	Model	1	565.51	565.51	268.4	8.22457e-14
13	17.2			B	Error	22	46.3533	2.10697
15	14.95			B	Total	23	611.864
15	14.7			At the 0.05 level, the slope is significantly different from zero.
15	17.4

## Sheet: Figure 2d
Radian(°)	Graded angle(°)	Model	Allometric1		Parameters
13.6	11.3333	Equation	y = a*x^b				Value	Standard Error	t-Value	Prob>|t|	Dependency
13.6	6.9	Plot	B		B	a	81.8206	19.2098	4.25932	0.000253952	0.96435
13.6	10	a	81.82056 ± 19.20978			b	-0.82203	0.07342	-11.1966	3.12536e-11	0.96435
24	6.15	b	-0.82203 ± 0.07342		Reduced Chi-sqr = 1.12035722955
24	5.7	Reduced Chi-Sqr	1.12036		COD(R^2) = 0.8516249838078
24	7.1	R-Square (COD)	0.85162		Iterations Performed = 1
34.2	4.34	Adj. R-Square	0.84569		Total Iterations in Session = 1
34.2	2.9				Fit converged. Chi-Sqr tolerance value of 1E-9 was reached.
34.2	5.5				Standard Error was scaled with square root of reduced Chi-Sqr.
43.8	3.3875				Statistics
43.8	5					B
43.8	5.4				Number of Points	27
53.9	2.68				Degrees of Freedom	25
53.9	1.7				Reduced Chi-Sqr	1.12036
53.9	1.7				Residual Sum of Squares	28.0089
63.4	2.38333				R-Square (COD)	0.85162
63.4	3.4				Adj. R-Square	0.84569
63.4	3.2				Fit Status	Succeeded(100)
69.7	2.1				Fit Status Code :
69.7	3.8				100 : Fit converged. Chi-Sqr tolerance value of 1E-9 was reached.
69.7	2.9				Summary
84.5	1.65714					a	a	b	b	Statistics	Statistics
84.5	1.5					Value	Standard Error	Value	Standard Error	Reduced Chi-Sqr	Adj. R-Square
84.5	1.8				B	81.8206	19.2098	-0.82203	0.07342	1.12036	0.84569
187	1				ANOVA
187	0.8						DF	Sum of Squares	Mean Square	F Value	Prob>F
187	0.8				B	Regression	2	570.117	285.059	254.436	2.40599e-17
					B	Residual	25	28.0089	1.12036
					B	Uncorrected Total	27	598.126
					B	Corrected Total	26	188.771
					B: At the 0.05 level, the fitting function is significantly better than the function y=0.

## Sheet: Figure 2f
degree	radius	chirality degree
90	0.04997	0
270	0.04997	0
90	0.04997	0
270	0.04997	0
0	0.04997	0
0	0.04997	0
180	0.04997	0
180	0.04997	0
90	1.9025	0
270	1.9025	0
90	1.9025	0
270	1.9025	0
0	1.9025	0
0	1.9025	0
180	1.9025	0
180	1.9025	0
87.1376	2	0
272.862	2	0
92.8624	2	0
267.138	2	0
2.86241	2	0
357.138	2	0
177.138	2	0
182.862	2	0
116.565	0.11146	0.22144
243.435	0.11146	0.22144
63.435	0.11146	0.22144
296.565	0.11146	0.22144
333.435	0.11146	0.22144
26.565	0.11146	0.22144
206.565	0.11146	0.22144
153.435	0.11146	0.22144
92.8624	1.8102	0.22144
267.138	1.8102	0.22144
87.1376	1.8102	0.22144
272.862	1.8102	0.22144
357.138	1.8102	0.22144
2.86241	1.8102	0.22144
182.862	1.8102	0.22144
177.138	1.8102	0.22144
84.2894	2.10198	0.22144
275.711	2.10198	0.22144
95.7106	2.10198	0.22144
264.289	2.10198	0.22144
5.71059	2.10198	0.22144
354.289	2.10198	0.22144
174.289	2.10198	0.22144
185.711	2.10198	0.22144
90	0.09975	0
270	0.09975	0
90	0.09975	0
270	0.09975	0
0	0.09975	0
0	0.09975	0
180	0.09975	0
180	0.09975	0
90	1.80998	0
270	1.80998	0
90	1.80998	0
270	1.80998	0
0	1.80998	0
0	1.80998	0
180	1.80998	0
180	1.80998	0
84.2894	2	0
275.711	2	0
95.7106	2	0
264.289	2	0
5.71059	2	0
354.289	2	0
174.289	2	0
185.711	2	0
123.69	0.17884	0.21798
236.31	0.17884	0.21798
56.3099	0.17884	0.21798
303.69	0.17884	0.21798
326.31	0.17884	0.21798
33.6901	0.17884	0.21798
213.69	0.17884	0.21798
146.31	0.17884	0.21798
95.7106	1.72364	0.21798
264.289	1.72364	0.21798
84.2894	1.72364	0.21798
275.711	1.72364	0.21798
354.289	1.72364	0.21798
5.71059	1.72364	0.21798
185.711	1.72364	0.21798
174.289	1.72364	0.21798
81.4692	2.20754	0.21798
278.531	2.20754	0.21798
98.5308	2.20754	0.21798
261.469	2.20754	0.21798
8.53077	2.20754	0.21798
351.469	2.20754	0.21798
171.469	2.20754	0.21798
188.531	2.20754	0.21798
108.435	0.15714	0.22117
251.565	0.15714	0.22117
71.565	0.15714	0.22117
288.435	0.15714	0.22117
341.565	0.15714	0.22117
18.435	0.15714	0.22117
198.435	0.15714	0.22117
161.565	0.15714	0.22117
92.8624	1.72269	0.22117
267.138	1.72269	0.22117
87.1376	1.72269	0.22117
272.862	1.72269	0.22117
357.138	1.72269	0.22117
2.86241	1.72269	0.22117
182.862	1.72269	0.22117
177.138	1.72269	0.22117
81.4692	2.10134	0.22117
278.531	2.10134	0.22117
98.5308	2.10134	0.22117
261.469	2.10134	0.22117
8.53077	2.10134	0.22117
351.469	2.10134	0.22117
171.469	2.10134	0.22117
188.531	2.10134	0.22117
90	0.14917	0
270	0.14917	0
90	0.14917	0
270	0.14917	0
0	0.14917	0
0	0.14917	0
180	0.14917	0
180	0.14917	0
90	1.72237	0
270	1.72237	0
90	1.72237	0
270	1.72237	0
0	1.72237	0
0	1.72237	0
180	1.72237	0
180	1.72237	0
81.4692	2	0
278.531	2	0
98.5308	2	0
261.469	2	0
8.53077	2	0
351.469	2	0
171.469	2	0
188.531	2	0
126.87	0.24621	0.21316
233.13	0.24621	0.21316
53.1301	0.24621	0.21316
306.87	0.24621	0.21316
323.13	0.24621	0.21316
36.8699	0.24621	0.21316
216.87	0.24621	0.21316
143.13	0.24621	0.21316
98.5308	1.64317	0.21316
261.469	1.64317	0.21316
81.4692	1.64317	0.21316
278.531	1.64317	0.21316
351.469	1.64317	0.21316
8.53077	1.64317	0.21316
188.531	1.64317	0.21316
171.469	1.64317	0.21316
78.6901	2.31569	0.21316
281.31	2.31569	0.21316
101.31	2.31569	0.21316
258.69	2.31569	0.21316
11.3099	2.31569	0.21316
348.69	2.31569	0.21316
168.69	2.31569	0.21316
191.31	2.31569	0.21316
116.565	0.22088	0.42935
243.435	0.22088	0.42935
63.435	0.22088	0.42935
296.565	0.22088	0.42935
333.435	0.22088	0.42935
26.565	0.22088	0.42935
206.565	0.22088	0.42935
153.435	0.22088	0.42935
95.7106	1.6412	0.42935
264.289	1.6412	0.42935
84.2894	1.6412	0.42935
275.711	1.6412	0.42935
354.289	1.6412	0.42935
5.71059	1.6412	0.42935
185.711	1.6412	0.42935
174.289	1.6412	0.42935
78.6901	2.20571	0.42935
281.31	2.20571	0.42935
101.31	2.20571	0.42935
258.69	2.20571	0.42935
11.3099	2.20571	0.42935
348.69	2.20571	0.42935
168.69	2.20571	0.42935
191.31	2.20571	0.42935
104.036	0.20401	0.2193
255.964	0.20401	0.2193
75.9638	0.20401	0.2193
284.036	0.20401	0.2193
345.964	0.20401	0.2193
14.0362	0.20401	0.2193
194.036	0.20401	0.2193
165.964	0.20401	0.2193
92.8624	1.64001	0.2193
267.138	1.64001	0.2193
87.1376	1.64001	0.2193
272.862	1.64001	0.2193
357.138	1.64001	0.2193
2.86241	1.64001	0.2193
182.862	1.64001	0.2193
177.138	1.64001	0.2193
78.6901	2.10046	0.2193
281.31	2.10046	0.2193
101.31	2.10046	0.2193
258.69	2.10046	0.2193
11.3099	2.10046	0.2193
348.69	2.10046	0.2193
168.69	2.10046	0.2193
191.31	2.10046	0.2193
90	0.19804	0
270	0.19804	0
90	0.19804	0
270	0.19804	0
0	0.19804	0
0	0.19804	0
180	0.19804	0
180	0.19804	0
90	1.63961	0
270	1.63961	0
90	1.63961	0
270	1.63961	0
0	1.63961	0
0	1.63961	0
180	1.63961	0
180	1.63961	0
78.6901	2	0
281.31	2	0
101.31	2	0
258.69	2	0
11.3099	2	0
348.69	2	0
168.69	2	0
191.31	2	0
128.66	0.31235	0.20724
231.34	0.31235	0.20724
51.3402	0.31235	0.20724
308.66	0.31235	0.20724
321.34	0.31235	0.20724
38.6598	0.31235	0.20724
218.66	0.31235	0.20724
141.34	0.31235	0.20724
101.31	1.56893	0.20724
258.69	1.56893	0.20724
78.6901	1.56893	0.20724
281.31	1.56893	0.20724
348.69	1.56893	0.20724
11.3099	1.56893	0.20724
191.31	1.56893	0.20724
168.69	1.56893	0.20724
75.9638	2.42536	0.20724
284.036	2.42536	0.20724
104.036	2.42536	0.20724
255.964	2.42536	0.20724
14.0362	2.42536	0.20724
345.964	2.42536	0.20724
165.964	2.42536	0.20724
194.036	2.42536	0.20724
120.964	0.2856	0.41826
239.036	0.2856	0.41826
59.0362	0.2856	0.41826
300.964	0.2856	0.41826
329.036	0.2856	0.41826
30.9638	0.2856	0.41826
210.964	0.2856	0.41826
149.036	0.2856	0.41826
98.5308	1.56575	0.41826
261.469	1.56575	0.41826
81.4692	1.56575	0.41826
278.531	1.56575	0.41826
351.469	1.56575	0.41826
8.53077	1.56575	0.41826
188.531	1.56575	0.41826
171.469	1.56575	0.41826
75.9638	2.31211	0.41826
284.036	2.31211	0.41826
104.036	2.31211	0.41826
255.964	2.31211	0.41826
14.0362	2.31211	0.41826
345.964	2.31211	0.41826
165.964	2.31211	0.41826
194.036	2.31211	0.41826
111.801	0.26455	0.43293
248.199	0.26455	0.43293
68.1986	0.26455	0.43293
291.801	0.26455	0.43293
338.199	0.26455	0.43293
21.8014	0.26455	0.43293
201.801	0.26455	0.43293
158.199	0.26455	0.43293
95.7106	1.56343	0.43293
264.289	1.56343	0.43293
84.2894	1.56343	0.43293
275.711	1.56343	0.43293
354.289	1.56343	0.43293
5.71059	1.56343	0.43293
185.711	1.56343	0.43293
174.289	1.56343	0.43293
75.9638	2.20342	0.43293
284.036	2.20342	0.43293
104.036	2.20342	0.43293
255.964	2.20342	0.43293
14.0362	2.20342	0.43293
345.964	2.20342	0.43293
165.964	2.20342	0.43293
194.036	2.20342	0.43293
101.31	0.25094	0.21697
258.69	0.25094	0.21697
78.6901	0.25094	0.21697
281.31	0.25094	0.21697
348.69	0.25094	0.21697
11.3099	0.25094	0.21697
191.31	0.25094	0.21697
168.69	0.25094	0.21697
92.8624	1.56203	0.21697
267.138	1.56203	0.21697
87.1376	1.56203	0.21697
272.862	1.56203	0.21697
357.138	1.56203	0.21697
2.86241	1.56203	0.21697
182.862	1.56203	0.21697
177.138	1.56203	0.21697
75.9638	2.09937	0.21697
284.036	2.09937	0.21697
104.036	2.09937	0.21697
255.964	2.09937	0.21697
14.0362	2.09937	0.21697
345.964	2.09937	0.21697
165.964	2.09937	0.21697
194.036	2.09937	0.21697
90	0.24621	0
270	0.24621	0
90	0.24621	0
270	0.24621	0
0	0.24621	0
0	0.24621	0
180	0.24621	0
180	0.24621	0
90	1.56155	0
270	1.56155	0
90	1.56155	0
270	1.56155	0
0	1.56155	0
0	1.56155	0
180	1.56155	0
180	1.56155	0
75.9638	2	0
284.036	2	0
104.036	2	0
255.964	2	0
14.0362	2	0
345.964	2	0
165.964	2	0
194.036	2	0
129.806	0.37666	0.20045
230.194	0.37666	0.20045
50.1944	0.37666	0.20045
309.806	0.37666	0.20045
320.194	0.37666	0.20045
39.8056	0.37666	0.20045
219.806	0.37666	0.20045
140.194	0.37666	0.20045
104.036	1.5009	0.20045
255.964	1.5009	0.20045
75.9638	1.5009	0.20045
284.036	1.5009	0.20045
345.964	1.5009	0.20045
14.0362	1.5009	0.20045
194.036	1.5009	0.20045
165.964	1.5009	0.20045
73.3008	2.53545	0.20045
286.699	2.53545	0.20045
106.699	2.53545	0.20045
253.301	2.53545	0.20045
16.6992	2.53545	0.20045
343.301	2.53545	0.20045
163.301	2.53545	0.20045
196.699	2.53545	0.20045
123.69	0.34954	0.40529
236.31	0.34954	0.40529
56.3099	0.34954	0.40529
303.69	0.34954	0.40529
326.31	0.34954	0.40529
33.6901	0.34954	0.40529
213.69	0.34954	0.40529
146.31	0.34954	0.40529
101.31	1.49639	0.40529
258.69	1.49639	0.40529
78.6901	1.49639	0.40529
281.31	1.49639	0.40529
348.69	1.49639	0.40529
11.3099	1.49639	0.40529
191.31	1.49639	0.40529
168.69	1.49639	0.40529
73.3008	2.4195	0.40529
286.699	2.4195	0.40529
106.699	2.4195	0.40529
253.301	2.4195	0.40529
16.6992	2.4195	0.40529
343.301	2.4195	0.40529
163.301	2.4195	0.40529
196.699	2.4195	0.40529
116.565	0.32647	0.61378
243.435	0.32647	0.61378
63.435	0.32647	0.61378
296.565	0.32647	0.61378
333.435	0.32647	0.61378
26.565	0.32647	0.61378
206.565	0.32647	0.61378
153.435	0.32647	0.61378
98.5308	1.4928	0.61378
261.469	1.4928	0.61378
81.4692	1.4928	0.61378
278.531	1.4928	0.61378
351.469	1.4928	0.61378
8.53077	1.4928	0.61378
188.531	1.4928	0.61378
171.469	1.4928	0.61378
73.3008	2.30788	0.61378
286.699	2.30788	0.61378
106.699	2.30788	0.61378
253.301	2.30788	0.61378
16.6992	2.30788	0.61378
343.301	2.30788	0.61378
163.301	2.30788	0.61378
196.699	2.30788	0.61378
108.435	0.30869	0.42747
251.565	0.30869	0.42747
71.565	0.30869	0.42747
288.435	0.30869	0.42747
341.565	0.30869	0.42747
18.435	0.30869	0.42747
198.435	0.30869	0.42747
161.565	0.30869	0.42747
95.7106	1.49019	0.42747
264.289	1.49019	0.42747
84.2894	1.49019	0.42747
275.711	1.49019	0.42747
354.289	1.49019	0.42747
5.71059	1.49019	0.42747
185.711	1.49019	0.42747
174.289	1.49019	0.42747
73.3008	2.20072	0.42747
286.699	2.20072	0.42747
106.699	2.20072	0.42747
253.301	2.20072	0.42747
16.6992	2.20072	0.42747
343.301	2.20072	0.42747
163.301	2.20072	0.42747
196.699	2.20072	0.42747
99.4623	0.29741	0.21422
260.538	0.29741	0.21422
80.5377	0.29741	0.21422
279.462	0.29741	0.21422
350.538	0.29741	0.21422
9.46232	0.29741	0.21422
189.462	0.29741	0.21422
170.538	0.29741	0.21422
92.8624	1.48859	0.21422
267.138	1.48859	0.21422
87.1376	1.48859	0.21422
272.862	1.48859	0.21422
357.138	1.48859	0.21422
2.86241	1.48859	0.21422
182.862	1.48859	0.21422
177.138	1.48859	0.21422
73.3008	2.09807	0.21422
286.699	2.09807	0.21422
106.699	2.09807	0.21422
253.301	2.09807	0.21422
16.6992	2.09807	0.21422
343.301	2.09807	0.21422
163.301	2.09807	0.21422
196.699	2.09807	0.21422
90	0.29354	0
270	0.29354	0
90	0.29354	0
270	0.29354	0
0	0.29354	0
0	0.29354	0
180	0.29354	0
180	0.29354	0
90	1.48806	0
270	1.48806	0
90	1.48806	0
270	1.48806	0
0	1.48806	0
0	1.48806	0
180	1.48806	0
180	1.48806	0
73.3008	2	0
286.699	2	0
106.699	2	0
253.301	2	0
16.6992	2	0
343.301	2	0
163.301	2	0
196.699	2	0
130.601	0.43879	0.19307
229.399	0.43879	0.19307
49.3987	0.43879	0.19307
310.601	0.43879	0.19307
319.399	0.43879	0.19307
40.6013	0.43879	0.19307
220.601	0.43879	0.19307
139.399	0.43879	0.19307
106.699	1.43892	0.19307
253.301	1.43892	0.19307
73.3008	1.43892	0.19307
286.699	1.43892	0.19307
343.301	1.43892	0.19307
16.6992	1.43892	0.19307
196.699	1.43892	0.19307
163.301	1.43892	0.19307
70.71	2.64495	0.19307
289.29	2.64495	0.19307
109.29	2.64495	0.19307
250.71	2.64495	0.19307
19.2901	2.64495	0.19307
340.71	2.64495	0.19307
160.71	2.64495	0.19307
199.29	2.64495	0.19307
125.538	0.41187	0.39097
234.462	0.41187	0.39097
54.4623	0.41187	0.39097
305.538	0.41187	0.39097
324.462	0.41187	0.39097
35.5377	0.41187	0.39097
215.538	0.41187	0.39097
144.462	0.41187	0.39097
104.036	1.43305	0.39097
255.964	1.43305	0.39097
75.9638	1.43305	0.39097
284.036	1.43305	0.39097
345.964	1.43305	0.39097
14.0362	1.43305	0.39097
194.036	1.43305	0.39097
165.964	1.43305	0.39097
70.71	2.52685	0.39097
289.29	2.52685	0.39097
109.29	2.52685	0.39097
250.71	2.52685	0.39097
19.2901	2.52685	0.39097
340.71	2.52685	0.39097
160.71	2.52685	0.39097
199.29	2.52685	0.39097
119.745	0.38795	0.59308
240.255	0.38795	0.59308
60.2551	0.38795	0.59308
299.745	0.38795	0.59308
330.255	0.38795	0.59308
29.7449	0.38795	0.59308
209.745	0.38795	0.59308
150.255	0.38795	0.59308
101.31	1.4281	0.59308
258.69	1.4281	0.59308
78.6901	1.4281	0.59308
281.31	1.4281	0.59308
348.69	1.4281	0.59308
11.3099	1.4281	0.59308
191.31	1.4281	0.59308
168.69	1.4281	0.59308
70.71	2.41287	0.59308
289.29	2.41287	0.59308
109.29	2.41287	0.59308
250.71	2.41287	0.59308
19.2901	2.41287	0.59308
340.71	2.41287	0.59308
160.71	2.41287	0.59308
199.29	2.41287	0.59308
113.199	0.3679	0.62959
246.801	0.3679	0.62959
66.8014	0.3679	0.62959
293.199	0.3679	0.62959
336.801	0.3679	0.62959
23.1986	0.3679	0.62959
203.199	0.3679	0.62959
156.801	0.3679	0.62959
98.5308	1.42416	0.62959
261.469	1.42416	0.62959
81.4692	1.42416	0.62959
278.531	1.42416	0.62959
351.469	1.42416	0.62959
8.53077	1.42416	0.62959
188.531	1.42416	0.62959
171.469	1.42416	0.62959
70.71	2.3031	0.62959
289.29	2.3031	0.62959
109.29	2.3031	0.62959
250.71	2.3031	0.62959
19.2901	2.3031	0.62959
340.71	2.3031	0.62959
160.71	2.3031	0.62959
199.29	2.3031	0.62959
105.945	0.35269	0.42127
254.055	0.35269	0.42127
74.0546	0.35269	0.42127
285.945	0.35269	0.42127
344.055	0.35269	0.42127
15.9454	0.35269	0.42127
195.945	0.35269	0.42127
164.055	0.35269	0.42127
95.7106	1.42129	0.42127
264.289	1.42129	0.42127
84.2894	1.42129	0.42127
275.711	1.42129	0.42127
354.289	1.42129	0.42127
5.71059	1.42129	0.42127
185.711	1.42129	0.42127
174.289	1.42129	0.42127
70.71	2.19766	0.42127
289.29	2.19766	0.42127
109.29	2.19766	0.42127
250.71	2.19766	0.42127
19.2901	2.19766	0.42127
340.71	2.19766	0.42127
160.71	2.19766	0.42127
199.29	2.19766	0.42127
98.1301	0.34315	0.2111
261.87	0.34315	0.2111
81.8699	0.34315	0.2111
278.13	0.34315	0.2111
351.87	0.34315	0.2111
8.1301	0.34315	0.2111
188.13	0.34315	0.2111
171.87	0.34315	0.2111
92.8624	1.41955	0.2111
267.138	1.41955	0.2111
87.1376	1.41955	0.2111
272.862	1.41955	0.2111
357.138	1.41955	0.2111
2.86241	1.41955	0.2111
182.862	1.41955	0.2111
177.138	1.41955	0.2111
70.71	2.09661	0.2111
289.29	2.09661	0.2111
109.29	2.09661	0.2111
250.71	2.09661	0.2111
19.2901	2.09661	0.2111
340.71	2.09661	0.2111
160.71	2.09661	0.2111
199.29	2.09661	0.2111
90	0.33989	0
270	0.33989	0
90	0.33989	0
270	0.33989	0
0	0.33989	0
0	0.33989	0
180	0.33989	0
180	0.33989	0
90	1.41896	0
270	1.41896	0
90	1.41896	0
270	1.41896	0
0	1.41896	0
0	1.41896	0
180	1.41896	0
180	1.41896	0
70.71	2	0
289.29	2	0
109.29	2	0
250.71	2	0
19.2901	2	0
340.71	2	0
160.71	2	0
199.29	2	0
131.186	0.49849	0.18533
228.814	0.49849	0.18533
48.8141	0.49849	0.18533
311.186	0.49849	0.18533
318.814	0.49849	0.18533
41.1859	0.49849	0.18533
221.186	0.49849	0.18533
138.814	0.49849	0.18533
109.29	1.38271	0.18533
250.71	1.38271	0.18533
70.71	1.38271	0.18533
289.29	1.38271	0.18533
340.71	1.38271	0.18533
19.2901	1.38271	0.18533
199.29	1.38271	0.18533
160.71	1.38271	0.18533
68.1986	2.75289	0.18533
291.801	2.75289	0.18533
111.801	2.75289	0.18533
248.199	2.75289	0.18533
21.8014	2.75289	0.18533
338.199	2.75289	0.18533
158.199	2.75289	0.18533
201.801	2.75289	0.18533
126.87	0.47214	0.37578
233.13	0.47214	0.37578
53.1301	0.47214	0.37578
306.87	0.47214	0.37578
323.13	0.47214	0.37578
36.8699	0.47214	0.37578
216.87	0.47214	0.37578
143.13	0.47214	0.37578
106.699	1.3755	0.37578
253.301	1.3755	0.37578
73.3008	1.3755	0.37578
286.699	1.3755	0.37578
343.301	1.3755	0.37578
16.6992	1.3755	0.37578
196.699	1.3755	0.37578
163.301	1.3755	0.37578
68.1986	2.63322	0.37578
291.801	2.63322	0.37578
111.801	2.63322	0.37578
248.199	2.63322	0.37578
21.8014	2.63322	0.37578
338.199	2.63322	0.37578
158.199	2.63322	0.37578
201.801	2.63322	0.37578
122.005	0.44803	0.57086
237.995	0.44803	0.57086
57.9946	0.44803	0.57086
302.005	0.44803	0.57086
327.995	0.44803	0.57086
32.0054	0.44803	0.57086
212.005	0.44803	0.57086
147.995	0.44803	0.57086
104.036	1.3692	0.57086
255.964	1.3692	0.57086
75.9638	1.3692	0.57086
284.036	1.3692	0.57086
345.964	1.3692	0.57086
14.0362	1.3692	0.57086
194.036	1.3692	0.57086
165.964	1.3692	0.57086
68.1986	2.51741	0.57086
291.801	2.51741	0.57086
111.801	2.51741	0.57086
248.199	2.51741	0.57086
21.8014	2.51741	0.57086
338.199	2.51741	0.57086
158.199	2.51741	0.57086
201.801	2.51741	0.57086
116.565	0.42684	0.76995
243.435	0.42684	0.76995
63.435	0.42684	0.76995
296.565	0.42684	0.76995
333.435	0.42684	0.76995
26.565	0.42684	0.76995
206.565	0.42684	0.76995
153.435	0.42684	0.76995
101.31	1.36388	0.76995
258.69	1.36388	0.76995
78.6901	1.36388	0.76995
281.31	1.36388	0.76995
348.69	1.36388	0.76995
11.3099	1.36388	0.76995
191.31	1.36388	0.76995
168.69	1.36388	0.76995
68.1986	2.40558	0.76995
291.801	2.40558	0.76995
111.801	2.40558	0.76995
248.199	2.40558	0.76995
21.8014	2.40558	0.76995
338.199	2.40558	0.76995
158.199	2.40558	0.76995
201.801	2.40558	0.76995
110.556	0.40931	0.61947
249.444	0.40931	0.61947
69.444	0.40931	0.61947
290.556	0.40931	0.61947
339.444	0.40931	0.61947
20.556	0.40931	0.61947
200.556	0.40931	0.61947
159.444	0.40931	0.61947
98.5308	1.35965	0.61947
261.469	1.35965	0.61947
81.4692	1.35965	0.61947
278.531	1.35965	0.61947
351.469	1.35965	0.61947
8.53077	1.35965	0.61947
188.531	1.35965	0.61947
171.469	1.35965	0.61947
68.1986	2.29785	0.61947
291.801	2.29785	0.61947
111.801	2.29785	0.61947
248.199	2.29785	0.61947
21.8014	2.29785	0.61947
338.199	2.29785	0.61947
158.199	2.29785	0.61947
201.801	2.29785	0.61947
104.036	0.39614	0.41445
255.964	0.39614	0.41445
75.9638	0.39614	0.41445
284.036	0.39614	0.41445
345.964	0.39614	0.41445
14.0362	0.39614	0.41445
194.036	0.39614	0.41445
165.964	0.39614	0.41445
95.7106	1.35656	0.41445
264.289	1.35656	0.41445
84.2894	1.35656	0.41445
275.711	1.35656	0.41445
354.289	1.35656	0.41445
5.71059	1.35656	0.41445
185.711	1.35656	0.41445
174.289	1.35656	0.41445
68.1986	2.1943	0.41445
291.801	2.1943	0.41445
111.801	2.1943	0.41445
248.199	2.1943	0.41445
21.8014	2.1943	0.41445
338.199	2.1943	0.41445
158.199	2.1943	0.41445
201.801	2.1943	0.41445
97.125	0.38795	0.20767
262.875	0.38795	0.20767
82.875	0.38795	0.20767
277.125	0.38795	0.20767
352.875	0.38795	0.20767
7.12502	0.38795	0.20767
187.125	0.38795	0.20767
172.875	0.38795	0.20767
92.8624	1.35469	0.20767
267.138	1.35469	0.20767
87.1376	1.35469	0.20767
272.862	1.35469	0.20767
357.138	1.35469	0.20767
2.86241	1.35469	0.20767
182.862	1.35469	0.20767
177.138	1.35469	0.20767
68.1986	2.095	0.20767
291.801	2.095	0.20767
111.801	2.095	0.20767
248.199	2.095	0.20767
21.8014	2.095	0.20767
338.199	2.095	0.20767
158.199	2.095	0.20767
201.801	2.095	0.20767
90	0.38516	0
270	0.38516	0
90	0.38516	0
270	0.38516	0
0	0.38516	0
0	0.38516	0
180	0.38516	0
180	0.38516	0
90	1.35407	0
270	1.35407	0
90	1.35407	0
270	1.35407	0
0	1.35407	0
0	1.35407	0
180	1.35407	0
180	1.35407	0
68.1986	2	0
291.801	2	0
111.801	2	0
248.199	2	0
21.8014	2	0
338.199	2	0
158.199	2	0
201.801	2	0
131.634	0.55561	0.17744
228.366	0.55561	0.17744
48.3665	0.55561	0.17744
311.634	0.55561	0.17744
318.366	0.55561	0.17744
41.6335	0.55561	0.17744
221.634	0.55561	0.17744
138.366	0.55561	0.17744
111.801	1.33192	0.17744
248.199	1.33192	0.17744
68.1986	1.33192	0.17744
291.801	1.33192	0.17744
338.199	1.33192	0.17744
21.8014	1.33192	0.17744
201.801	1.33192	0.17744
158.199	1.33192	0.17744
65.7722	2.85844	0.17744
294.228	2.85844	0.17744
114.228	2.85844	0.17744
245.772	2.85844	0.17744
24.2278	2.85844	0.17744
335.772	2.85844	0.17744
155.772	2.85844	0.17744
204.228	2.85844	0.17744
127.875	0.53005	0.36017
232.125	0.53005	0.36017
52.125	0.53005	0.36017
307.875	0.53005	0.36017
322.125	0.53005	0.36017
37.875	0.53005	0.36017
217.875	0.53005	0.36017
142.125	0.53005	0.36017
109.29	1.32345	0.36017
250.71	1.32345	0.36017
70.71	1.32345	0.36017
289.29	1.32345	0.36017
340.71	1.32345	0.36017
19.2901	1.32345	0.36017
199.29	1.32345	0.36017
160.71	1.32345	0.36017
65.7722	2.73775	0.36017
294.228	2.73775	0.36017
114.228	2.73775	0.36017
245.772	2.73775	0.36017
24.2278	2.73775	0.36017
335.772	2.73775	0.36017
155.772	2.73775	0.36017
204.228	2.73775	0.36017
123.69	0.50619	0.54778
236.31	0.50619	0.54778
56.3099	0.50619	0.54778
303.69	0.50619	0.54778
326.31	0.50619	0.54778
33.6901	0.50619	0.54778
213.69	0.50619	0.54778
146.31	0.50619	0.54778
106.699	1.31583	0.54778
253.301	1.31583	0.54778
73.3008	1.31583	0.54778
286.699	1.31583	0.54778
343.301	1.31583	0.54778
16.6992	1.31583	0.54778
196.699	1.31583	0.54778
163.301	1.31583	0.54778
65.7722	2.62065	0.54778
294.228	2.62065	0.54778
114.228	2.62065	0.54778
245.772	2.62065	0.54778
24.2278	2.62065	0.54778
335.772	2.62065	0.54778
155.772	2.62065	0.54778
204.228	2.62065	0.54778
119.055	0.48456	0.73979
240.945	0.48456	0.73979
60.9454	0.48456	0.73979
299.055	0.48456	0.73979
330.945	0.48456	0.73979
29.0546	0.48456	0.73979
209.055	0.48456	0.73979
150.945	0.48456	0.73979
104.036	1.30915	0.73979
255.964	1.30915	0.73979
75.9638	1.30915	0.73979
284.036	1.30915	0.73979
345.964	1.30915	0.73979
14.0362	1.30915	0.73979
194.036	1.30915	0.73979
165.964	1.30915	0.73979
65.7722	2.50728	0.73979
294.228	2.50728	0.73979
114.228	2.50728	0.73979
245.772	2.50728	0.73979
24.2278	2.50728	0.73979
335.772	2.50728	0.73979
155.772	2.50728	0.73979
204.228	2.50728	0.73979
113.962	0.46574	0.80757
246.038	0.46574	0.80757
66.0375	0.46574	0.80757
293.962	0.46574	0.80757
336.038	0.46574	0.80757
23.9625	0.46574	0.80757
203.962	0.46574	0.80757
156.038	0.46574	0.80757
101.31	1.30353	0.80757
258.69	1.30353	0.80757
78.6901	1.30353	0.80757
281.31	1.30353	0.80757
348.69	1.30353	0.80757
11.3099	1.30353	0.80757
191.31	1.30353	0.80757
168.69	1.30353	0.80757
65.7722	2.39776	0.80757
294.228	2.39776	0.80757
114.228	2.39776	0.80757
245.772	2.39776	0.80757
24.2278	2.39776	0.80757
335.772	2.39776	0.80757
155.772	2.39776	0.80757
204.228	2.39776	0.80757
108.435	0.4503	0.60856
251.565	0.4503	0.60856
71.565	0.4503	0.60856
288.435	0.4503	0.60856
341.565	0.4503	0.60856
18.435	0.4503	0.60856
198.435	0.4503	0.60856
161.565	0.4503	0.60856
98.5308	1.29906	0.60856
261.469	1.29906	0.60856
81.4692	1.29906	0.60856
278.531	1.29906	0.60856
351.469	1.29906	0.60856
8.53077	1.29906	0.60856
188.531	1.29906	0.60856
171.469	1.29906	0.60856
65.7722	2.2922	0.60856
294.228	2.2922	0.60856
114.228	2.2922	0.60856
245.772	2.2922	0.60856
24.2278	2.2922	0.60856
335.772	2.2922	0.60856
155.772	2.2922	0.60856
204.228	2.2922	0.60856
102.529	0.43879	0.4071
257.471	0.43879	0.4071
77.4712	0.43879	0.4071
282.529	0.43879	0.4071
347.471	0.43879	0.4071
12.5288	0.43879	0.4071
192.529	0.43879	0.4071
167.471	0.43879	0.4071
95.7106	1.29581	0.4071
264.289	1.29581	0.4071
84.2894	1.29581	0.4071
275.711	1.29581	0.4071
354.289	1.29581	0.4071
5.71059	1.29581	0.4071
185.711	1.29581	0.4071
174.289	1.29581	0.4071
65.7722	2.19068	0.4071
294.228	2.19068	0.4071
114.228	2.19068	0.4071
245.772	2.19068	0.4071
24.2278	2.19068	0.4071
335.772	2.19068	0.4071
155.772	2.19068	0.4071
204.228	2.19068	0.4071
96.3402	0.43168	0.20397
263.66	0.43168	0.20397
83.6598	0.43168	0.20397
276.34	0.43168	0.20397
353.66	0.43168	0.20397
6.34019	0.43168	0.20397
186.34	0.43168	0.20397
173.66	0.43168	0.20397
92.8624	1.29383	0.20397
267.138	1.29383	0.20397
87.1376	1.29383	0.20397
272.862	1.29383	0.20397
357.138	1.29383	0.20397
2.86241	1.29383	0.20397
182.862	1.29383	0.20397
177.138	1.29383	0.20397
65.7722	2.09327	0.20397
294.228	2.09327	0.20397
114.228	2.09327	0.20397
245.772	2.09327	0.20397
24.2278	2.09327	0.20397
335.772	2.09327	0.20397
155.772	2.09327	0.20397
204.228	2.09327	0.20397
90	0.42927	0
270	0.42927	0
90	0.42927	0
270	0.42927	0
0	0.42927	0
0	0.42927	0
180	0.42927	0
180	0.42927	0
90	1.29317	0
270	1.29317	0
90	1.29317	0
270	1.29317	0
0	1.29317	0
0	1.29317	0
180	1.29317	0
180	1.29317	0
65.7722	2	0
294.228	2	0
114.228	2	0
245.772	2	0
24.2278	2	0
335.772	2	0
155.772	2	0
204.228	2	0
131.987	0.61009	0.16958
228.013	0.61009	0.16958
48.0128	0.61009	0.16958
311.987	0.61009	0.16958
318.013	0.61009	0.16958
41.9872	0.61009	0.16958
221.987	0.61009	0.16958
138.013	0.61009	0.16958
114.228	1.28617	0.16958
245.772	1.28617	0.16958
65.7722	1.28617	0.16958
294.228	1.28617	0.16958
335.772	1.28617	0.16958
24.2278	1.28617	0.16958
204.228	1.28617	0.16958
155.772	1.28617	0.16958
63.435	2.96091	0.16958
296.565	2.96091	0.16958
116.565	2.96091	0.16958
243.435	2.96091	0.16958
26.565	2.96091	0.16958
333.435	2.96091	0.16958
153.435	2.96091	0.16958
206.565	2.96091	0.16958
128.66	0.58545	0.34448
231.34	0.58545	0.34448
51.3402	0.58545	0.34448
308.66	0.58545	0.34448
321.34	0.58545	0.34448
38.6598	0.58545	0.34448
218.66	0.58545	0.34448
141.34	0.58545	0.34448
111.801	1.27653	0.34448
248.199	1.27653	0.34448
68.1986	1.27653	0.34448
291.801	1.27653	0.34448
338.199	1.27653	0.34448
21.8014	1.27653	0.34448
201.801	1.27653	0.34448
158.199	1.27653	0.34448
63.435	2.83969	0.34448
296.565	2.83969	0.34448
116.565	2.83969	0.34448
243.435	2.83969	0.34448
26.565	2.83969	0.34448
333.435	2.83969	0.34448
153.435	2.83969	0.34448
206.565	2.83969	0.34448
124.992	0.56212	0.52442
235.008	0.56212	0.52442
55.008	0.56212	0.52442
304.992	0.56212	0.52442
325.008	0.56212	0.52442
34.992	0.56212	0.52442
214.992	0.56212	0.52442
145.008	0.56212	0.52442
109.29	1.26767	0.52442
250.71	1.26767	0.52442
70.71	1.26767	0.52442
289.29	1.26767	0.52442
340.71	1.26767	0.52442
19.2901	1.26767	0.52442
199.29	1.26767	0.52442
160.71	1.26767	0.52442
63.435	2.72181	0.52442
296.565	2.72181	0.52442
116.565	2.72181	0.52442
243.435	2.72181	0.52442
26.565	2.72181	0.52442
333.435	2.72181	0.52442
153.435	2.72181	0.52442
206.565	2.72181	0.52442
120.964	0.54051	0.709
239.036	0.54051	0.709
59.0362	0.54051	0.709
300.964	0.54051	0.709
329.036	0.54051	0.709
30.9638	0.54051	0.709
210.964	0.54051	0.709
149.036	0.54051	0.709
106.699	1.2597	0.709
253.301	1.2597	0.709
73.3008	1.2597	0.709
286.699	1.2597	0.709
343.301	1.2597	0.709
16.6992	1.2597	0.709
196.699	1.2597	0.709
163.301	1.2597	0.709
63.435	2.6074	0.709
296.565	2.6074	0.709
116.565	2.6074	0.709
243.435	2.6074	0.709
26.565	2.6074	0.709
333.435	2.6074	0.709
153.435	2.6074	0.709
206.565	2.6074	0.709
116.565	0.52107	0.89775
243.435	0.52107	0.89775
63.435	0.52107	0.89775
296.565	0.52107	0.89775
333.435	0.52107	0.89775
26.565	0.52107	0.89775
206.565	0.52107	0.89775
153.435	0.52107	0.89775
104.036	1.25273	0.89775
255.964	1.25273	0.89775
75.9638	1.25273	0.89775
284.036	1.25273	0.89775
345.964	1.25273	0.89775
14.0362	1.25273	0.89775
194.036	1.25273	0.89775
165.964	1.25273	0.89775
63.435	2.4966	0.89775
296.565	2.4966	0.89775
116.565	2.4966	0.89775
243.435	2.4966	0.89775
26.565	2.4966	0.89775
333.435	2.4966	0.89775
153.435	2.4966	0.89775
206.565	2.4966	0.89775
111.801	0.50428	0.7924
248.199	0.50428	0.7924
68.1986	0.50428	0.7924
291.801	0.50428	0.7924
338.199	0.50428	0.7924
21.8014	0.50428	0.7924
201.801	0.50428	0.7924
158.199	0.50428	0.7924
101.31	1.24687	0.7924
258.69	1.24687	0.7924
78.6901	1.24687	0.7924
281.31	1.24687	0.7924
348.69	1.24687	0.7924
11.3099	1.24687	0.7924
191.31	1.24687	0.7924
168.69	1.24687	0.7924
63.435	2.38952	0.7924
296.565	2.38952	0.7924
116.565	2.38952	0.7924
243.435	2.38952	0.7924
26.565	2.38952	0.7924
333.435	2.38952	0.7924
153.435	2.38952	0.7924
206.565	2.38952	0.7924
106.699	0.4906	0.59702
253.301	0.4906	0.59702
73.3008	0.4906	0.59702
286.699	0.4906	0.59702
343.301	0.4906	0.59702
16.6992	0.4906	0.59702
196.699	0.4906	0.59702
163.301	0.4906	0.59702
98.5308	1.24221	0.59702
261.469	1.24221	0.59702
81.4692	1.24221	0.59702
278.531	1.24221	0.59702
351.469	1.24221	0.59702
8.53077	1.24221	0.59702
188.531	1.24221	0.59702
171.469	1.24221	0.59702
63.435	2.28625	0.59702
296.565	2.28625	0.59702
116.565	2.28625	0.59702
243.435	2.28625	0.59702
26.565	2.28625	0.59702
333.435	2.28625	0.59702
153.435	2.28625	0.59702
206.565	2.28625	0.59702
101.31	0.48047	0.39933
258.69	0.48047	0.39933
78.6901	0.48047	0.39933
281.31	0.48047	0.39933
348.69	0.48047	0.39933
11.3099	0.48047	0.39933
191.31	0.48047	0.39933
168.69	0.48047	0.39933
95.7106	1.23882	0.39933
264.289	1.23882	0.39933
84.2894	1.23882	0.39933
275.711	1.23882	0.39933
354.289	1.23882	0.39933
5.71059	1.23882	0.39933
185.711	1.23882	0.39933
174.289	1.23882	0.39933
63.435	2.18687	0.39933
296.565	2.18687	0.39933
116.565	2.18687	0.39933
243.435	2.18687	0.39933
26.565	2.18687	0.39933
333.435	2.18687	0.39933
153.435	2.18687	0.39933
206.565	2.18687	0.39933
95.7106	0.47424	0.20006
264.289	0.47424	0.20006
84.2894	0.47424	0.20006
275.711	0.47424	0.20006
354.289	0.47424	0.20006
5.71059	0.47424	0.20006
185.711	0.47424	0.20006
174.289	0.47424	0.20006
92.8624	1.23676	0.20006
267.138	1.23676	0.20006
87.1376	1.23676	0.20006
272.862	1.23676	0.20006
357.138	1.23676	0.20006
2.86241	1.23676	0.20006
182.862	1.23676	0.20006
177.138	1.23676	0.20006
63.435	2.09144	0.20006
296.565	2.09144	0.20006
116.565	2.09144	0.20006
243.435	2.09144	0.20006
26.565	2.09144	0.20006
333.435	2.09144	0.20006
153.435	2.09144	0.20006
206.565	2.09144	0.20006
90	0.47214	0
270	0.47214	0
90	0.47214	0
270	0.47214	0
0	0.47214	0
0	0.47214	0
180	0.47214	0
180	0.47214	0
90	1.23607	0
270	1.23607	0
90	1.23607	0
270	1.23607	0
0	1.23607	0
0	1.23607	0
180	1.23607	0
180	1.23607	0
63.435	2	0
296.565	2	0
116.565	2	0
243.435	2	0
26.565	2	0
333.435	2	0
153.435	2	0
206.565	2	0
132.274	0.66189	0.16186
227.726	0.66189	0.16186
47.7263	0.66189	0.16186
312.274	0.66189	0.16186
317.726	0.66189	0.16186
42.2737	0.66189	0.16186
222.274	0.66189	0.16186
137.726	0.66189	0.16186
116.565	1.24503	0.16186
243.435	1.24503	0.16186
63.435	1.24503	0.16186
296.565	1.24503	0.16186
333.435	1.24503	0.16186
26.565	1.24503	0.16186
206.565	1.24503	0.16186
153.435	1.24503	0.16186
61.1892	3.05973	0.16186
298.811	3.05973	0.16186
118.811	3.05973	0.16186
241.189	3.05973	0.16186
28.8108	3.05973	0.16186
331.189	3.05973	0.16186
151.189	3.05973	0.16186
208.811	3.05973	0.16186
129.289	0.63826	0.32901
230.711	0.63826	0.32901
50.7106	0.63826	0.32901
309.289	0.63826	0.32901
320.711	0.63826	0.32901
39.2894	0.63826	0.32901
219.289	0.63826	0.32901
140.711	0.63826	0.32901
114.228	1.23435	0.32901
245.772	1.23435	0.32901
65.7722	1.23435	0.32901
294.228	1.23435	0.32901
335.772	1.23435	0.32901
24.2278	1.23435	0.32901
204.228	1.23435	0.32901
155.772	1.23435	0.32901
61.1892	2.93845	0.32901
298.811	2.93845	0.32901
118.811	2.93845	0.32901
241.189	2.93845	0.32901
28.8108	2.93845	0.32901
331.189	2.93845	0.32901
151.189	2.93845	0.32901
208.811	2.93845	0.32901
126.027	0.61564	0.50124
233.973	0.61564	0.50124
53.9726	0.61564	0.50124
306.027	0.61564	0.50124
323.973	0.61564	0.50124
36.0274	0.61564	0.50124
216.027	0.61564	0.50124
143.973	0.61564	0.50124
111.801	1.22436	0.50124
248.199	1.22436	0.50124
68.1986	1.22436	0.50124
291.801	1.22436	0.50124
338.199	1.22436	0.50124
21.8014	1.22436	0.50124
201.801	1.22436	0.50124
158.199	1.22436	0.50124
61.1892	2.82026	0.50124
298.811	2.82026	0.50124
118.811	2.82026	0.50124
241.189	2.82026	0.50124
28.8108	2.82026	0.50124
331.189	2.82026	0.50124
151.189	2.82026	0.50124
208.811	2.82026	0.50124
122.471	0.59435	0.67823
237.529	0.59435	0.67823
57.5288	0.59435	0.67823
302.471	0.59435	0.67823
327.529	0.59435	0.67823
32.4712	0.59435	0.67823
212.471	0.59435	0.67823
147.529	0.59435	0.67823
109.29	1.21519	0.67823
250.71	1.21519	0.67823
70.71	1.21519	0.67823
289.29	1.21519	0.67823
340.71	1.21519	0.67823
19.2901	1.21519	0.67823
199.29	1.21519	0.67823
160.71	1.21519	0.67823
61.1892	2.70529	0.67823
298.811	2.70529	0.67823
118.811	2.70529	0.67823
241.189	2.70529	0.67823
28.8108	2.70529	0.67823
331.189	2.70529	0.67823
151.189	2.70529	0.67823
208.811	2.70529	0.67823
118.61	0.57476	0.85962
241.39	0.57476	0.85962
61.3895	0.57476	0.85962
298.61	0.57476	0.85962
331.39	0.57476	0.85962
28.6105	0.57476	0.85962
208.61	0.57476	0.85962
151.39	0.57476	0.85962
106.699	1.20694	0.85962
253.301	1.20694	0.85962
73.3008	1.20694	0.85962
286.699	1.20694	0.85962
343.301	1.20694	0.85962
16.6992	1.20694	0.85962
196.699	1.20694	0.85962
163.301	1.20694	0.85962
61.1892	2.59367	0.85962
298.811	2.59367	0.85962
118.811	2.59367	0.85962
241.189	2.59367	0.85962
28.8108	2.59367	0.85962
331.189	2.59367	0.85962
151.189	2.59367	0.85962
208.811	2.59367	0.85962
114.444	0.55725	0.96535
245.556	0.55725	0.96535
65.556	0.55725	0.96535
294.444	0.55725	0.96535
335.556	0.55725	0.96535
24.444	0.55725	0.96535
204.444	0.55725	0.96535
155.556	0.55725	0.96535
104.036	1.19974	0.96535
255.964	1.19974	0.96535
75.9638	1.19974	0.96535
284.036	1.19974	0.96535
345.964	1.19974	0.96535
14.0362	1.19974	0.96535
194.036	1.19974	0.96535
165.964	1.19974	0.96535
61.1892	2.48553	0.96535
298.811	2.48553	0.96535
118.811	2.48553	0.96535
241.189	2.48553	0.96535
28.8108	2.48553	0.96535
331.189	2.48553	0.96535
151.189	2.48553	0.96535
208.811	2.48553	0.96535
109.983	0.54222	0.77659
250.017	0.54222	0.77659
70.0169	0.54222	0.77659
289.983	0.54222	0.77659
340.017	0.54222	0.77659
19.9831	0.54222	0.77659
199.983	0.54222	0.77659
160.017	0.54222	0.77659
101.31	1.19369	0.77659
258.69	1.19369	0.77659
78.6901	1.19369	0.77659
281.31	1.19369	0.77659
348.69	1.19369	0.77659
11.3099	1.19369	0.77659
191.31	1.19369	0.77659
168.69	1.19369	0.77659
61.1892	2.38096	0.77659
298.811	2.38096	0.77659
118.811	2.38096	0.77659
241.189	2.38096	0.77659
28.8108	2.38096	0.77659
331.189	2.38096	0.77659
151.189	2.38096	0.77659
208.811	2.38096	0.77659
105.255	0.53005	0.58501
254.745	0.53005	0.58501
74.7449	0.53005	0.58501
285.255	0.53005	0.58501
344.745	0.53005	0.58501
15.2551	0.53005	0.58501
195.255	0.53005	0.58501
164.745	0.53005	0.58501
98.5308	1.18887	0.58501
261.469	1.18887	0.58501
81.4692	1.18887	0.58501
278.531	1.18887	0.58501
351.469	1.18887	0.58501
8.53077	1.18887	0.58501
188.531	1.18887	0.58501
171.469	1.18887	0.58501
61.1892	2.28007	0.58501
298.811	2.28007	0.58501
118.811	2.28007	0.58501
241.189	2.28007	0.58501
28.8108	2.28007	0.58501
331.189	2.28007	0.58501
151.189	2.28007	0.58501
208.811	2.28007	0.58501
100.305	0.52107	0.39124
259.695	0.52107	0.39124
79.6951	0.52107	0.39124
280.305	0.52107	0.39124
349.695	0.52107	0.39124
10.3049	0.52107	0.39124
190.305	0.52107	0.39124
169.695	0.52107	0.39124
95.7106	1.18538	0.39124
264.289	1.18538	0.39124
84.2894	1.18538	0.39124
275.711	1.18538	0.39124
354.289	1.18538	0.39124
5.71059	1.18538	0.39124
185.711	1.18538	0.39124
174.289	1.18538	0.39124
61.1892	2.18291	0.39124
298.811	2.18291	0.39124
118.811	2.18291	0.39124
241.189	2.18291	0.39124
28.8108	2.18291	0.39124
331.189	2.18291	0.39124
151.189	2.18291	0.39124
208.811	2.18291	0.39124
95.1944	0.51557	0.19599
264.806	0.51557	0.19599
84.8056	0.51557	0.19599
275.194	0.51557	0.19599
354.806	0.51557	0.19599
5.19443	0.51557	0.19599
185.194	0.51557	0.19599
174.806	0.51557	0.19599
92.8624	1.18325	0.19599
267.138	1.18325	0.19599
87.1376	1.18325	0.19599
272.862	1.18325	0.19599
357.138	1.18325	0.19599
2.86241	1.18325	0.19599
182.862	1.18325	0.19599
177.138	1.18325	0.19599
61.1892	2.08954	0.19599
298.811	2.08954	0.19599
118.811	2.08954	0.19599
241.189	2.08954	0.19599
28.8108	2.08954	0.19599
331.189	2.08954	0.19599
151.189	2.08954	0.19599
208.811	2.08954	0.19599
90	0.51371	0
270	0.51371	0
90	0.51371	0
270	0.51371	0
0	0.51371	0
0	0.51371	0
180	0.51371	0
180	0.51371	0
90	1.18254	0
270	1.18254	0
90	1.18254	0
270	1.18254	0
0	1.18254	0
0	1.18254	0
180	1.18254	0
180	1.18254	0
61.1892	2	0
298.811	2	0
118.811	2	0
241.189	2	0
28.8108	2	0
331.189	2	0
151.189	2	0
208.811	2	0
132.51	0.71106	0.15439
227.49	0.71106	0.15439
47.4896	0.71106	0.15439
312.51	0.71106	0.15439
317.49	0.71106	0.15439
42.5104	0.71106	0.15439
222.51	0.71106	0.15439
137.49	0.71106	0.15439
118.811	1.20809	0.15439
241.189	1.20809	0.15439
61.1892	1.20809	0.15439
298.811	1.20809	0.15439
331.189	1.20809	0.15439
28.8108	1.20809	0.15439
208.811	1.20809	0.15439
151.189	1.20809	0.15439
59.0362	3.15451	0.15439
300.964	3.15451	0.15439
120.964	3.15451	0.15439
239.036	3.15451	0.15439
30.9638	3.15451	0.15439
329.036	3.15451	0.15439
149.036	3.15451	0.15439
210.964	3.15451	0.15439
129.806	0.68847	0.31397
230.194	0.68847	0.31397
50.1944	0.68847	0.31397
309.806	0.68847	0.31397
320.194	0.68847	0.31397
39.8056	0.68847	0.31397
219.806	0.68847	0.31397
140.194	0.68847	0.31397
116.565	1.19649	0.31397
243.435	1.19649	0.31397
63.435	1.19649	0.31397
296.565	1.19649	0.31397
333.435	1.19649	0.31397
26.565	1.19649	0.31397
206.565	1.19649	0.31397
153.435	1.19649	0.31397
59.0362	3.03357	0.31397
300.964	3.03357	0.31397
120.964	3.03357	0.31397
239.036	3.03357	0.31397
30.9638	3.03357	0.31397
329.036	3.03357	0.31397
149.036	3.03357	0.31397
210.964	3.03357	0.31397
126.87	0.66667	0.47858
233.13	0.66667	0.47858
53.1301	0.66667	0.47858
306.87	0.66667	0.47858
323.13	0.66667	0.47858
36.8699	0.66667	0.47858
216.87	0.66667	0.47858
143.13	0.66667	0.47858
114.228	1.1855	0.47858
245.772	1.1855	0.47858
65.7722	1.1855	0.47858
294.228	1.1855	0.47858
335.772	1.1855	0.47858
24.2278	1.1855	0.47858
204.228	1.1855	0.47858
155.772	1.1855	0.47858
59.0362	2.91548	0.47858
300.964	2.91548	0.47858
120.964	2.91548	0.47858
239.036	2.91548	0.47858
30.9638	2.91548	0.47858
329.036	2.91548	0.47858
149.036	2.91548	0.47858
210.964	2.91548	0.47858
123.69	0.6459	0.64799
236.31	0.6459	0.64799
56.3099	0.6459	0.64799
303.69	0.6459	0.64799
326.31	0.6459	0.64799
33.6901	0.6459	0.64799
213.69	0.6459	0.64799
146.31	0.6459	0.64799
111.801	1.17523	0.64799
248.199	1.17523	0.64799
68.1986	1.17523	0.64799
291.801	1.17523	0.64799
338.199	1.17523	0.64799
21.8014	1.17523	0.64799
201.801	1.17523	0.64799
158.199	1.17523	0.64799
59.0362	2.80037	0.64799
300.964	2.80037	0.64799
120.964	2.80037	0.64799
239.036	2.80037	0.64799
30.9638	2.80037	0.64799
329.036	2.80037	0.64799
149.036	2.80037	0.64799
210.964	2.80037	0.64799
120.256	0.62647	0.82192
239.744	0.62647	0.82192
59.7436	0.62647	0.82192
300.256	0.62647	0.82192
329.744	0.62647	0.82192
30.2564	0.62647	0.82192
210.256	0.62647	0.82192
149.744	0.62647	0.82192
109.29	1.16582	0.82192
250.71	1.16582	0.82192
70.71	1.16582	0.82192
289.29	1.16582	0.82192
340.71	1.16582	0.82192
19.2901	1.16582	0.82192
199.29	1.16582	0.82192
160.71	1.16582	0.82192
59.0362	2.68838	0.82192
300.964	2.68838	0.82192
120.964	2.68838	0.82192
239.036	2.68838	0.82192
30.9638	2.68838	0.82192
329.036	2.68838	0.82192
149.036	2.68838	0.82192
210.964	2.68838	0.82192
116.565	0.60869	1
243.435	0.60869	1
63.435	0.60869	1
296.565	0.60869	1
333.435	0.60869	1
26.565	0.60869	1
206.565	0.60869	1
153.435	0.60869	1
106.699	1.15736	1
253.301	1.15736	1
73.3008	1.15736	1
286.699	1.15736	1
343.301	1.15736	1
16.6992	1.15736	1
196.699	1.15736	1
163.301	1.15736	1
59.0362	2.57961	1
300.964	2.57961	1
120.964	2.57961	1
239.036	2.57961	1
30.9638	2.57961	1
329.036	2.57961	1
149.036	2.57961	1
210.964	2.57961	1
112.62	0.59288	0.94534
247.38	0.59288	0.94534
67.3801	0.59288	0.94534
292.62	0.59288	0.94534
337.38	0.59288	0.94534
22.6199	0.59288	0.94534
202.62	0.59288	0.94534
157.38	0.59288	0.94534
104.036	1.14998	0.94534
255.964	1.14998	0.94534
75.9638	1.14998	0.94534
284.036	1.14998	0.94534
345.964	1.14998	0.94534
14.0362	1.14998	0.94534
194.036	1.14998	0.94534
165.964	1.14998	0.94534
59.0362	2.47419	0.94534
300.964	2.47419	0.94534
120.964	2.47419	0.94534
239.036	2.47419	0.94534
30.9638	2.47419	0.94534
329.036	2.47419	0.94534
149.036	2.47419	0.94534
210.964	2.47419	0.94534
108.435	0.57938	0.76032
251.565	0.57938	0.76032
71.565	0.57938	0.76032
288.435	0.57938	0.76032
341.565	0.57938	0.76032
18.435	0.57938	0.76032
198.435	0.57938	0.76032
161.565	0.57938	0.76032
101.31	1.14378	0.76032
258.69	1.14378	0.76032
78.6901	1.14378	0.76032
281.31	1.14378	0.76032
348.69	1.14378	0.76032
11.3099	1.14378	0.76032
191.31	1.14378	0.76032
168.69	1.14378	0.76032
59.0362	2.3722	0.76032
300.964	2.3722	0.76032
120.964	2.3722	0.76032
239.036	2.3722	0.76032
30.9638	2.3722	0.76032
329.036	2.3722	0.76032
149.036	2.3722	0.76032
210.964	2.3722	0.76032
104.036	0.5685	0.57264
255.964	0.5685	0.57264
75.9638	0.5685	0.57264
284.036	0.5685	0.57264
345.964	0.5685	0.57264
14.0362	0.5685	0.57264
194.036	0.5685	0.57264
165.964	0.5685	0.57264
98.5308	1.13885	0.57264
261.469	1.13885	0.57264
81.4692	1.13885	0.57264
278.531	1.13885	0.57264
351.469	1.13885	0.57264
8.53077	1.13885	0.57264
188.531	1.13885	0.57264
171.469	1.13885	0.57264
59.0362	2.27372	0.57264
300.964	2.27372	0.57264
120.964	2.27372	0.57264
239.036	2.27372	0.57264
30.9638	2.27372	0.57264
329.036	2.27372	0.57264
149.036	2.27372	0.57264
210.964	2.27372	0.57264
99.4623	0.5605	0.38292
260.538	0.5605	0.38292
80.5377	0.5605	0.38292
279.462	0.5605	0.38292
350.538	0.5605	0.38292
9.46232	0.5605	0.38292
189.462	0.5605	0.38292
170.538	0.5605	0.38292
95.7106	1.13528	0.38292
264.289	1.13528	0.38292
84.2894	1.13528	0.38292
275.711	1.13528	0.38292
354.289	1.13528	0.38292
5.71059	1.13528	0.38292
185.711	1.13528	0.38292
174.289	1.13528	0.38292
59.0362	2.17884	0.38292
300.964	2.17884	0.38292
120.964	2.17884	0.38292
239.036	2.17884	0.38292
30.9638	2.17884	0.38292
329.036	2.17884	0.38292
149.036	2.17884	0.38292
210.964	2.17884	0.38292
94.7636	0.55561	0.19181
265.236	0.55561	0.19181
85.2364	0.55561	0.19181
274.764	0.55561	0.19181
355.236	0.55561	0.19181
4.76364	0.55561	0.19181
184.764	0.55561	0.19181
175.236	0.55561	0.19181
92.8624	1.13311	0.19181
267.138	1.13311	0.19181
87.1376	1.13311	0.19181
272.862	1.13311	0.19181
357.138	1.13311	0.19181
2.86241	1.13311	0.19181
182.862	1.13311	0.19181
177.138	1.13311	0.19181
59.0362	2.08759	0.19181
300.964	2.08759	0.19181
120.964	2.08759	0.19181
239.036	2.08759	0.19181
30.9638	2.08759	0.19181
329.036	2.08759	0.19181
149.036	2.08759	0.19181
210.964	2.08759	0.19181
90	0.55397	0
270	0.55397	0
90	0.55397	0
270	0.55397	0
0	0.55397	0
0	0.55397	0
180	0.55397	0
180	0.55397	0
90	1.13238	0
270	1.13238	0
90	1.13238	0
270	1.13238	0
0	1.13238	0
0	1.13238	0
180	1.13238	0
180	1.13238	0
59.0362	2	0
300.964	2	0
120.964	2	0
239.036	2	0
30.9638	2	0
329.036	2	0
149.036	2	0
210.964	2	0
132.709	0.75765	0.14723
227.291	0.75765	0.14723
47.2906	0.75765	0.14723
312.709	0.75765	0.14723
317.291	0.75765	0.14723
42.7094	0.75765	0.14723
222.709	0.75765	0.14723
137.291	0.75765	0.14723
120.964	1.17494	0.14723
239.036	1.17494	0.14723
59.0362	1.17494	0.14723
300.964	1.17494	0.14723
329.036	1.17494	0.14723
30.9638	1.17494	0.14723
210.964	1.17494	0.14723
149.036	1.17494	0.14723
56.9761	3.24495	0.14723
303.024	3.24495	0.14723
123.024	3.24495	0.14723
236.976	3.24495	0.14723
33.0239	3.24495	0.14723
326.976	3.24495	0.14723
146.976	3.24495	0.14723
213.024	3.24495	0.14723
130.236	0.73612	0.2995
229.764	0.73612	0.2995
49.7636	0.73612	0.2995
310.236	0.73612	0.2995
319.764	0.73612	0.2995
40.2364	0.73612	0.2995
220.236	0.73612	0.2995
139.764	0.73612	0.2995
118.811	1.16255	0.2995
241.189	1.16255	0.2995
61.1892	1.16255	0.2995
298.811	1.16255	0.2995
331.189	1.16255	0.2995
28.8108	1.16255	0.2995
208.811	1.16255	0.2995
151.189	1.16255	0.2995
56.9761	3.1247	0.2995
303.024	3.1247	0.2995
123.024	3.1247	0.2995
236.976	3.1247	0.2995
33.0239	3.1247	0.2995
326.976	3.1247	0.2995
146.976	3.1247	0.2995
213.024	3.1247	0.2995
127.569	0.71519	0.4567
232.431	0.71519	0.4567
52.4314	0.71519	0.4567
307.569	0.71519	0.4567
322.431	0.71519	0.4567
37.5686	0.71519	0.4567
217.569	0.71519	0.4567
142.431	0.71519	0.4567
116.565	1.15068	0.4567
243.435	1.15068	0.4567
63.435	1.15068	0.4567
296.565	1.15068	0.4567
333.435	1.15068	0.4567
26.565	1.15068	0.4567
206.565	1.15068	0.4567
153.435	1.15068	0.4567
56.9761	3.00708	0.4567
303.024	3.00708	0.4567
123.024	3.00708	0.4567
236.976	3.00708	0.4567
33.0239	3.00708	0.4567
326.976	3.00708	0.4567
146.976	3.00708	0.4567
213.024	3.00708	0.4567
124.695	0.69508	0.61866
235.305	0.69508	0.61866
55.3049	0.69508	0.61866
304.695	0.69508	0.61866
325.305	0.69508	0.61866
34.6951	0.69508	0.61866
214.695	0.69508	0.61866
145.305	0.69508	0.61866
114.228	1.13945	0.61866
245.772	1.13945	0.61866
65.7722	1.13945	0.61866
294.228	1.13945	0.61866
335.772	1.13945	0.61866
24.2278	1.13945	0.61866
204.228	1.13945	0.61866
155.772	1.13945	0.61866
56.9761	2.89222	0.61866
303.024	2.89222	0.61866
123.024	2.89222	0.61866
236.976	2.89222	0.61866
33.0239	2.89222	0.61866
326.976	2.89222	0.61866
146.976	2.89222	0.61866
213.024	2.89222	0.61866
121.608	0.67602	0.78517
238.393	0.67602	0.78517
58.3925	0.67602	0.78517
301.608	0.67602	0.78517
328.392	0.67602	0.78517
31.6075	0.67602	0.78517
211.607	0.67602	0.78517
148.393	0.67602	0.78517
111.801	1.12898	0.78517
248.199	1.12898	0.78517
68.1986	1.12898	0.78517
291.801	1.12898	0.78517
338.199	1.12898	0.78517
21.8014	1.12898	0.78517
201.801	1.12898	0.78517
158.199	1.12898	0.78517
56.9761	2.78024	0.78517
303.024	2.78024	0.78517
123.024	2.78024	0.78517
236.976	2.78024	0.78517
33.0239	2.78024	0.78517
326.976	2.78024	0.78517
146.976	2.78024	0.78517
213.024	2.78024	0.78517
118.301	0.65827	0.9232
241.699	0.65827	0.9232
61.6992	0.65827	0.9232
298.301	0.65827	0.9232
331.699	0.65827	0.9232
28.3008	0.65827	0.9232
208.301	0.65827	0.9232
[truncated: 3,041 more rows]

## Sheet: Figure 3c
1		1-smoothed		2		2-peakfit		Statistics		3		3-peakfit		Statistics
800	-2.96437	800	-2.86953	800	2.77282	230	-0.42484	Model	GaussAmp	800	-0.94675	230	0.3588	Model	Asym2Sig
799	-3.08834	799	-2.87994	799	1.92061	231	-0.42484	Equation	y=y0+A*exp(-0.5*((x-xc)/w)^2)	799	-0.91517	231	0.35798	Equation	y =y0+ A*(1/(1+exp(-(x-xc+w1/2)/w2)))*(1-1/(1+exp(-(x-xc-w1/2)/w3)))
798	-2.84966	798	-2.88613	798	2.97504	232	-0.42484	Plot	2	798	-0.1419	232	0.35714	Plot	3
797	-1.6555	797	-2.88831	797	2.45402	233	-0.42484	y0	-0.42486 ± 0.05127	797	-0.72216	233	0.35627	y0	0.38882 ± 0.05672
796	-2.09736	796	-2.88667	796	2.86608	234	-0.42484	xc	646.6894 ± 0.31431	796	0.60383	234	0.35538	xc	541.84847 ± 0.7202
795	-4.45182	795	-2.88139	795	2.99405	235	-0.42484	w	77.98293 ± 0.39047	795	-0.4757	235	0.35447	A	-35.11372 ± 0.69638
794	-3.24832	794	-2.87268	794	3.58334	236	-0.42484	A	22.76587 ± 0.08893	794	0.9607	236	0.35353	w1	100.3032 ± 2.07051
793	-1.93095	793	-2.86072	793	3.84523	237	-0.42483	Reduced Chi-Sqr	0.56407	793	-0.000909522	237	0.35257	w2	37.04795 ± 0.87734
792	-3.48993	792	-2.84571	792	2.85753	238	-0.42483	R-Square (COD)	0.99175	792	0.35749	238	0.35158	w3	10.8386 ± 0.26892
791	-3.16964	791	-2.82784	791	4.46373	239	-0.42483	Adj. R-Square	0.9917	791	0.25517	239	0.35056	Reduced Chi-Sqr	0.8292
790	-3.06728	790	-2.8073	790	3.74029	240	-0.42483			790	0.487	240	0.34951	R-Square (COD)	0.99073
789	-3.3775	789	-2.78429	789	3.11236	241	-0.42483			789	0.22283	241	0.34844	Adj. R-Square	0.99064
788	-3.38351	788	-2.75901	788	3.66896	242	-0.42483			788	-0.11469	242	0.34733
787	-1.95593	787	-2.73164	787	4.40684	243	-0.42482			787	-0.27154	243	0.3462
786	-1.73441	786	-2.70237	786	5.73107	244	-0.42482			786	0.49901	244	0.34504
785	-2.20541	785	-2.67141	785	4.57162	245	-0.42482			785	0.35255	245	0.34384
784	-3.00041	784	-2.63894	784	4.22249	246	-0.42482			784	-1.12623	246	0.34261
783	-2.40713	783	-2.60515	783	3.85333	247	-0.42481			783	-1.12717	247	0.34135
782	-3.12734	782	-2.57025	782	5.00489	248	-0.42481			782	0.23833	248	0.34005
781	-3.00722	781	-2.53442	781	5.2807	249	-0.42481			781	-0.0792	249	0.33872
780	-1.62748	780	-2.49785	780	4.29649	250	-0.4248			780	-0.3853	250	0.33735
779	-2.20691	779	-2.46075	779	5.10035	251	-0.4248			779	-0.50393	251	0.33594
778	-2.89308	778	-2.4233	778	3.53625	252	-0.4248			778	-0.97482	252	0.3345
777	-3.10966	777	-2.38569	777	5.83017	253	-0.42479			777	0.48126	253	0.33302
776	-2.2746	776	-2.34812	776	3.07723	254	-0.42479			776	0.44182	254	0.33149
775	-2.01453	775	-2.31079	775	4.43143	255	-0.42478			775	0.68794	255	0.32993
774	-1.4096	774	-2.30602	774	4.46051	256	-0.42478			774	0.06409	256	0.32832
773	-2.22341	773	-2.27895	773	4.82107	257	-0.42477			773	-0.78636	257	0.32666
772	-2.33554	772	-2.233	772	5.22556	258	-0.42477			772	-0.27721	258	0.32497
771	-1.67154	771	-2.11113	771	6.08628	259	-0.42476			771	0.93849	259	0.32322
770	-3.31618	770	-2.06687	770	4.54321	260	-0.42475			770	-0.7273	260	0.32143
769	-1.79641	769	-2.11394	769	4.46546	261	-0.42475			769	-0.09881	261	0.31959
768	-1.67313	768	-2.11408	768	3.61654	262	-0.42474			768	-0.03426	262	0.3177
767	-2.35651	767	-2.04578	767	6.26864	263	-0.42473			767	0.00904	263	0.31576
766	-1.15633	766	-2.04516	766	5.14934	264	-0.42472			766	-0.61223	264	0.31377
765	-2.31124	765	-2.04411	765	6.50246	265	-0.42472			765	-0.10242	265	0.31172
764	-1.38056	764	-2.03108	764	5.96269	266	-0.42471			764	0.01896	266	0.30961
763	-3.17842	763	-2.03757	763	7.08549	267	-0.4247			763	0.64029	267	0.30745
762	-2.31538	762	-2.06718	762	7.04784	268	-0.42469			762	0.20477	268	0.30523
761	-1.27786	761	-2.04874	761	7.45662	269	-0.42467			761	-0.33396	269	0.30295
760	-2.64914	760	-1.97955	760	6.71841	270	-0.42466			760	0.09537	270	0.3006
759	-1.28724	759	-1.92697	759	6.71406	271	-0.42465			759	-0.22374	271	0.2982
758	-1.19978	758	-1.9362	758	7.89677	272	-0.42464			758	0.44225	272	0.29572
757	-1.92801	757	-1.9142	757	8.07873	273	-0.42462			757	0.61284	273	0.29318
756	-3.29468	756	-1.92994	756	8.44493	274	-0.42461			756	0.75789	274	0.29057
755	-2.2997	755	-1.93251	755	8.07824	275	-0.42459			755	0.54058	275	0.28789
754	-2.04524	754	-1.87904	754	8.5744	276	-0.42458			754	0.7969	276	0.28514
753	-1.04667	753	-1.86209	753	8.78533	277	-0.42456			753	-0.66003	277	0.28231
752	-1.52777	752	-1.86909	752	9.00539	278	-0.42454			752	0.37098	278	0.27941
751	-1.87455	751	-1.86585	751	8.74029	279	-0.42452			751	-0.2402	279	0.27642
750	-2.30802	750	-1.87642	750	9.26475	280	-0.4245			750	0.28659	280	0.27336
749	-0.96337	749	-1.85359	749	10.8815	281	-0.42448			749	0.58881	281	0.27021
748	-1.79783	748	-1.81806	748	11.3764	282	-0.42445			748	0.27693	282	0.26698
747	-2.28201	747	-1.77794	747	10.0256	283	-0.42443			747	0.20314	283	0.26366
746	-3.8021	746	-1.78299	746	10.1698	284	-0.4244			746	-0.02419	284	0.26024
745	-1.60216	745	-1.74723	745	9.42431	285	-0.42437			745	0.81114	285	0.25674
744	-0.837	744	-1.7793	744	10.3811	286	-0.42434			744	-0.1851	286	0.25314
743	-1.30887	743	-1.77229	743	10.2764	287	-0.42431			743	0.44117	287	0.24944
742	-2.30747	742	-1.73141	742	10.2907	288	-0.42428			742	0.42995	288	0.24564
741	-1.62298	741	-1.74059	741	10.5336	289	-0.42424			741	0.68121	289	0.24174
740	-1.41457	740	-1.71572	740	10.2049	290	-0.42421			740	0.18012	290	0.23774
739	-1.80549	739	-1.73939	739	10.5002	291	-0.42417			739	0.7239	291	0.23362
738	-1.58896	738	-1.68915	738	10.9572	292	-0.42412			738	-0.02419	292	0.22939
737	-0.90293	737	-1.70273	737	11.901	293	-0.42408			737	0.37362	293	0.22505
736	-1.01737	736	-1.71289	736	11.0821	294	-0.42403			736	0.31204	294	0.22059
735	-2.42422	735	-1.69831	735	11.2244	295	-0.42399			735	-0.13379	295	0.21601
734	-2.39622	734	-1.67602	734	10.8113	296	-0.42393			734	0.40193	296	0.21131
733	-1.15964	733	-1.63619	733	11.0855	297	-0.42388			733	-0.37164	297	0.20648
732	-1.64714	732	-1.62824	732	11.4553	298	-0.42382			732	1.00619	298	0.20152
731	-1.12717	731	-1.58222	731	11.6211	299	-0.42376			731	0.14371	299	0.19642
730	-1.55591	730	-1.58534	730	12.3785	300	-0.4237			730	0.57354	300	0.19119
729	-2.14039	729	-1.5562	729	12.6524	301	-0.42363			729	0.08441	301	0.18581
728	-1.45791	728	-1.53566	728	12.1673	302	-0.42356			728	-0.03547	302	0.18029
727	-1.36082	727	-1.51358	727	13.8511	303	-0.42348			727	0.51028	303	0.17462
726	-2.11679	726	-1.48879	726	12.9829	304	-0.4234			726	0.713	304	0.16879
725	-0.90944	725	-1.4513	725	13.0816	305	-0.42331			725	0.2071	305	0.16281
724	-1.74278	724	-1.45973	724	13.0824	306	-0.42323			724	0.08249	306	0.15667
723	-1.50597	723	-1.40371	723	14.6683	307	-0.42313			723	1.28437	307	0.15036
722	-2.5079	722	-1.39597	722	12.3924	308	-0.42303			722	0.53236	308	0.14388
721	-1.17936	721	-1.41158	721	13.8849	309	-0.42293			721	0.29728	309	0.13723
720	-1.87964	720	-1.47577	720	13.3428	310	-0.42282			720	0.85337	310	0.1304
719	-1.31752	719	-1.44858	719	13.2787	311	-0.4227			719	-0.07662	311	0.12338
718	-1.16962	718	-1.43469	718	14.1367	312	-0.42258			718	0.38756	312	0.11618
717	-2.16943	717	-1.45092	717	14.3172	313	-0.42245			717	0.93446	313	0.10878
716	-1.1856	716	-1.49515	716	14.6362	314	-0.42232			716	0.69388	314	0.10118
715	-1.01238	715	-1.56563	715	15.0991	315	-0.42217			715	1.2273	315	0.09337
714	-0.30721	714	-1.56916	714	14.808	316	-0.42202			714	0.64995	316	0.08536
713	-1.77659	713	-1.55761	713	14.9449	317	-0.42187			713	0.53777	317	0.07713
712	-1.50876	712	-1.57943	712	15.289	318	-0.4217			712	1.41138	318	0.06868
711	-0.87301	711	-1.57315	711	16.4666	319	-0.42152			711	0.11281	319	0.06
710	-0.5127	710	-1.50248	710	15.6311	320	-0.42134			710	0.67102	320	0.05109
709	-2.14784	709	-1.50814	709	15.7468	321	-0.42115			709	0.52421	321	0.04195
708	-1.48192	708	-1.49303	708	17.2992	322	-0.42094			708	1.16284	322	0.03255
707	-0.07078	707	-1.45328	707	16.203	323	-0.42073			707	-0.03489	323	0.02291
706	-1.96196	706	-1.47477	706	15.7235	324	-0.4205			706	0.05601	324	0.013
705	-1.92433	705	-1.44926	705	17.0943	325	-0.42026			705	0.80436	325	0.00283
704	-2.36871	704	-1.4191	704	17.205	326	-0.42002			704	1.0331	326	-0.00761
703	-2.05999	703	-1.42314	703	17.509	327	-0.41975			703	0.55723	327	-0.01833
702	-1.10458	702	-1.44743	702	17.9346	328	-0.41948			702	0.89674	328	-0.02934
701	-1.56914	701	-1.44132	701	17.9444	329	-0.41919			701	1.10204	329	-0.04064
700	-2.44972	700	-1.48464	700	18.288	330	-0.41889			700	0.8781	330	-0.05224
699	-1.49696	699	-1.41752	699	17.4139	331	-0.41857			699	0.34839	331	-0.06415
698	-2.41789	698	-1.42693	698	18.4442	332	-0.41823			698	0.34225	332	-0.07638
697	-1.65441	697	-1.43986	697	18.6067	333	-0.41788			697	0.29799	333	-0.08893
696	-1.41678	696	-1.47616	696	18.5567	334	-0.41751			696	0.69663	334	-0.10182
695	-1.55393	695	-1.49083	695	17.728	335	-0.41713			695	0.38294	335	-0.11505
694	-2.79676	694	-1.52084	694	19.145	336	-0.41672			694	0.39924	336	-0.12864
693	-1.63766	693	-1.55418	693	19.9298	337	-0.41629			693	0.93721	337	-0.14258
692	-0.92928	692	-1.55804	692	18.9581	338	-0.41585			692	0.7624	338	-0.15689
691	-0.89251	691	-1.55803	691	19.2996	339	-0.41538			691	1.03673	339	-0.17158
690	0.9058	690	-1.56308	690	19.2003	340	-0.41489			690	0.80415	340	-0.18667
689	-0.85729	689	-1.55449	689	20.2098	341	-0.41437			689	1.25761	341	-0.20215
688	-1.74438	688	-1.52275	688	20.4046	342	-0.41383			688	0.93745	342	-0.21804
687	-0.35074	687	-1.53049	687	19.8139	343	-0.41327			687	0.59454	343	-0.23434
686	-0.35493	686	-1.51542	686	20.9433	344	-0.41267			686	1.1546	344	-0.25108
685	-2.5528	685	-1.51346	685	20.8118	345	-0.41205			685	1.12849	345	-0.26826
684	-1.5283	684	-1.47812	684	20.4184	346	-0.4114			684	0.63929	346	-0.28589
683	-2.49378	683	-1.49942	683	21.2722	347	-0.41072			683	1.17448	347	-0.30399
682	-2.33611	682	-1.47801	682	21.4814	348	-0.41001			682	1.7333	348	-0.32256
681	-0.74047	681	-1.42102	681	20.4585	349	-0.40926			681	1.19986	349	-0.34162
680	-1.74991	680	-1.42374	680	20.7045	350	-0.40848			680	0.90216	350	-0.36118
679	-2.42394	679	-1.44595	679	21.5982	351	-0.40767			679	0.56683	351	-0.38125
678	-2.06127	678	-1.4693	678	21.0476	352	-0.40681			678	0.58812	352	-0.40184
677	-0.72924	677	-1.51466	677	22.048	353	-0.40592			677	0.79788	353	-0.42297
676	-1.58078	676	-1.4971	676	20.9342	354	-0.40498			676	0.55711	354	-0.44466
675	-0.6345	675	-1.4882	675	21.6054	355	-0.404			675	0.41799	355	-0.4669
674	-3.27254	674	-1.49876	674	21.6624	356	-0.40298			674	0.69247	356	-0.48973
673	-1.66512	673	-1.46318	673	21.0849	357	-0.40191			673	1.381	357	-0.51315
672	-1.32886	672	-1.46213	672	21.6807	358	-0.40079			672	0.37899	358	-0.53718
671	-1.63175	671	-1.46298	671	22.4026	359	-0.39962			671	0.57247	359	-0.56183
670	-1.07915	670	-1.44528	670	22.9861	360	-0.3984			670	-0.19415	360	-0.58711
669	-1.19997	669	-1.43442	669	22.0284	361	-0.39713			669	0.471	361	-0.61305
668	-0.41946	668	-1.46239	668	21.567	362	-0.3958			668	0.28693	362	-0.63966
667	-1.09137	667	-1.46422	667	21.9682	363	-0.39441			667	0.33807	363	-0.66695
666	-2.31236	666	-1.4445	666	21.6568	364	-0.39296			666	0.3398	364	-0.69495
665	-1.26501	665	-1.42902	665	21.8126	365	-0.39144			665	-0.39054	365	-0.72366
664	-1.46462	664	-1.34631	664	21.9926	366	-0.38986			664	0.18279	366	-0.7531
663	-1.37604	663	-1.30506	663	21.4873	367	-0.38821			663	0.26275	367	-0.7833
662	-1.40145	662	-1.28513	662	21.623	368	-0.38649			662	0.20256	368	-0.81427
661	-1.97814	661	-1.21819	661	21.888	369	-0.38469			661	-0.18125	369	-0.84603
660	-0.8219	660	-1.15379	660	21.9362	370	-0.38282			660	-0.25472	370	-0.8786
659	-1.35777	659	-1.13082	659	22.5284	371	-0.38087			659	-0.03897	371	-0.91199
658	-0.9736	658	-1.09772	658	21.9353	372	-0.37883			658	-0.18375	372	-0.94623
657	-1.80003	657	-1.11724	657	22.1479	373	-0.37671			657	-0.52216	373	-0.98133
656	-1.4845	656	-1.15193	656	22.1486	374	-0.37449			656	-0.31708	374	-1.01731
655	-1.22281	655	-1.10675	655	22.7943	375	-0.37219			655	0.48778	375	-1.0542
654	-0.48462	654	-1.12191	654	22.6045	376	-0.36979			654	0.05994	376	-1.09202
653	-0.86491	653	-1.15885	653	22.6054	377	-0.36729			653	-0.81382	377	-1.13078
652	0.26226	652	-1.19568	652	21.8893	378	-0.36468			652	-0.02287	378	-1.17051
651	-0.71987	651	-1.17491	651	23.0419	379	-0.36197			651	0.02438	379	-1.21123
650	-0.7517	650	-1.19889	650	22.651	380	-0.35914			650	-0.28574	380	-1.25296
649	-0.99932	649	-1.19687	649	22.0636	381	-0.3562			649	-0.52043	380.06	-1.2555
648	-1.73555	648	-1.27825	648	21.8768	382	-0.35314			648	-0.55887	380.631	-1.27981
647	-1.67459	647	-1.32713	647	22.3098	383	-0.34996			647	-0.2751	381	-1.29572
646	-0.98115	646	-1.36069	646	22.283	384	-0.34664			646	-0.63629	381.201	-1.30445
645	-1.38522	645	-1.4049	645	21.6535	385	-0.3432			645	-0.51994	381.772	-1.32945
644	-1.32915	644	-1.42297	644	22.3557	386	-0.33961			644	-0.27967	382	-1.33954
643	-1.43611	643	-1.43207	643	22.0359	387	-0.33589			643	-0.15027	382.342	-1.35479
642	-1.36471	642	-1.40564	642	22.3782	388	-0.33201			642	-0.35283	382.913	-1.38049
641	-1.40401	641	-1.39794	641	22.3838	389	-0.32799			641	-0.58943	383	-1.38444
640	-1.14358	640	-1.41328	640	22.0655	390	-0.3238			640	-1.04374	383.483	-1.40654
639	-1.35662	639	-1.41855	639	22.0127	391	-0.31945			639	-1.00667	384	-1.43044
638	-1.45928	638	-1.41108	638	21.6552	392	-0.31494			638	-1.1528	384.054	-1.43296
637	-1.65154	637	-1.42103	637	22.3603	393	-0.31025			637	-1.17093	384.625	-1.45975
636	-1.86896	636	-1.42395	636	22.5768	394	-0.30537			636	-1.1739	385	-1.47757
635	-1.65893	635	-1.45943	635	21.6188	395	-0.30031			635	-2.20637	385.195	-1.48691
634	-2.60253	634	-1.47393	634	20.9877	396	-0.29506			634	-1.95607	385.766	-1.51444
633	-2.24155	633	-1.47681	633	22.0241	397	-0.28961			633	-1.64237	386	-1.52585
632	-1.64013	632	-1.48612	632	20.6786	398	-0.28395			632	-2.05755	386.336	-1.54235
631	-1.16341	631	-1.51546	631	22.0273	399	-0.27808			631	-2.2835	386.907	-1.57065
630	-2.37784	630	-1.51677	630	20.9185	400	-0.272			630	-2.17737	387	-1.57531
629	-1.40155	629	-1.51407	629	21.7614	401	-0.26568			629	-2.05709	387.477	-1.59934
628	-1.4752	628	-1.46928	628	20.8972	402	-0.25913			628	-2.63004	388	-1.62596
627	-1.27924	627	-1.4393	627	20.938	403	-0.25234			627	-3.2311	388.048	-1.62843
626	-1.94777	626	-1.38882	626	21.5808	404	-0.2453			626	-2.44361	388.619	-1.65791
625	-1.27596	625	-1.35683	625	20.8404	405	-0.23801			625	-2.76197	389	-1.67784
624	-1.1151	624	-1.32949	624	21.0878	406	-0.23045			624	-3.54795	389.189	-1.6878
623	-0.96375	623	-1.2783	623	19.9687	407	-0.22262			623	-3.12938	389.76	-1.71809
622	-0.55673	622	-1.25575	622	20.579	408	-0.2145			622	-3.55816	390	-1.73097
621	-0.62412	621	-1.24415	621	20.6902	409	-0.2061			621	-3.76323	390.33	-1.7488
620	-0.44185	620	-1.21287	620	20.5458	410	-0.1974			620	-3.83933	390.901	-1.77993
619	-0.63605	619	-1.19233	619	20.7393	411	-0.18839			619	-3.62922	391	-1.78538
618	-0.93123	618	-1.13123	618	19.8791	412	-0.17907			618	-4.01053	391.471	-1.81148
617	-1.21914	617	-1.11074	617	20.1796	413	-0.16942			617	-3.99796	392	-1.84108
616	-1.12399	616	-1.0624	616	20.5887	414	-0.15943			616	-4.60674	392.042	-1.84345
615	-1.65996	615	-1.03571	615	20.0739	415	-0.1491			615	-4.75998	392.613	-1.87586
614	-1.06477	614	-1.01352	614	20.116	416	-0.13842			614	-4.64005	393	-1.89812
613	-1.73314	613	-0.96964	613	20.1796	417	-0.12737			613	-4.96237	393.183	-1.90871
612	-1.10458	612	-0.94511	612	20.076	418	-0.11594			612	-4.74876	393.754	-1.942
611	-1.37914	611	-0.93511	611	20.3874	419	-0.10413			611	-5.24784	394	-1.95651
610	-0.90347	610	-0.94058	610	20.1519	420	-0.09192			610	-5.19185	394.324	-1.97574
609	-0.36064	609	-0.94802	609	20.3794	421	-0.0793			609	-5.56386	394.895	-2.00993
608	-1.16001	608	-0.97726	608	20.084	422	-0.06627			608	-6.55587	395	-2.01628
607	-0.45434	607	-1.01054	607	20.4149	423	-0.0528			607	-6.33588	395.465	-2.04458
606	-0.4789	606	-1.03668	606	19.8935	424	-0.03889			606	-7.30379	396	-2.07746
605	-1.11366	605	-1.05982	605	19.3942	425	-0.02453			605	-6.6303	396.036	-2.07969
604	-0.98512	604	-1.07636	604	18.8975	426	-0.0097			604	-7.64432	396.607	-2.11527
603	-1.62325	603	-1.10923	603	19.307	427	0.0056			603	-8.22313	397	-2.14008
602	-1.45521	602	-1.13227	602	19.5507	428	0.0214			602	-8.29454	397.177	-2.15133
601	-0.81938	601	-1.15314	601	18.691	429	0.0377			601	-8.97965	397.748	-2.18786
600	-0.89482	600	-1.19617	600	18.8511	430	0.05452			600	-9.70246	398	-2.20416
599	-0.56157	599	-1.22009	599	18.6038	431	0.07187			599	-10.3146	398.318	-2.22487
598	-1.49675	598	-1.24619	598	18.6785	432	0.08976			598	-10.6059	398.889	-2.26237
597	-1.30828	597	-1.26415	597	18.8928	433	0.10821			597	-10.945	399	-2.26973
596	-0.93668	596	-1.23391	596	18.1522	434	0.12723			596	-11.5091	399.459	-2.30037
595	-0.85721	595	-1.21108	595	18.5455	435	0.14683			595	-12.7197	400	-2.33682
594	-0.8052	594	-1.18452	594	18.357	436	0.16703			594	-13.3145	400.03	-2.33886
593	-2.20037	593	-1.1429	593	18.2593	437	0.18785			593	-13.225	400.601	-2.37786
592	-1.0292	592	-1.1289	592	18.2638	438	0.20929			592	-14.5267	401	-2.40546
591	-1.98409	591	-1.11759	591	17.3811	439	0.23138			591	-15.602	401.171	-2.41737
590	-1.40168	590	-1.09917	590	17.339	440	0.25412			590	-16.0351	401.742	-2.45739
589	-0.98058	589	-1.11267	589	17.5293	441	0.27754			589	-16.6846	402	-2.47567
588	-1.97279	588	-1.09662	588	17.6011	442	0.30164			588	-17.2943	402.312	-2.49793
587	-1.54531	587	-1.11639	587	17.4116	443	0.32645			587	-18.1309	402.883	-2.539
586	-1.33728	586	-1.12859	586	15.9919	444	0.35198			586	-19.138	403	-2.54749
585	-1.12367	585	-1.13694	585	16.4534	445	0.37824			585	-20.8779	403.453	-2.58059
584	-0.90405	584	-1.15088	584	15.9006	446	0.40525			584	-20.9394	404	-2.62094
583	-1.25654	583	-1.11697	583	15.7044	447	0.43303			583	-22.0615	404.024	-2.62273
582	-0.9814	582	-1.10841	582	15.2122	448	0.4616			582	-22.5204	404.595	-2.6654
581	-0.7055	581	-1.0593	581	15.1241	449	0.49096			581	-23.4436	405	-2.69605
580	-0.24439	580	-1.00993	580	15.0064	450	0.52114			580	-23.8581	405.165	-2.70862
579	-1.77991	579	-0.95253	579	15.2953	451	0.55216			579	-24.8488	405.736	-2.75239
578	-0.39109	578	-0.90502	578	14.4023	452	0.58403			578	-25.668	406	-2.77286
577	-0.75705	577	-0.87598	577	14.7733	453	0.61676			577	-25.9889	406.306	-2.79672
576	-0.60901	576	-0.85925	576	14.1492	454	0.65038			576	-27.0635	406.877	-2.84161
575	-0.53087	575	-0.83242	575	13.725	455	0.68491			575	-27.5088	407	-2.85138
574	-0.51088	574	-0.77981	574	14.0707	456	0.72035			574	-27.7391	407.447	-2.88707
573	-0.17003	573	-0.72779	573	13.4742	457	0.75673			573	-28.369	408	-2.93164
572	-0.12743	572	-0.71262	572	13.1923	458	0.79407			572	-29.7674	408.018	-2.93311
571	-1.2425	571	-0.68643	571	13.1825	459	0.83238			571	-28.8029	408.589	-2.97972
570	-0.99493	570	-0.66742	570	13.6127	460	0.87168			570	-29.1703	409	-3.01369
569	-0.81938	569	-0.64249	569	13.5097	461	0.91199			569	-29.2886	409.159	-3.02691
568	-1.44698	568	-0.62242	568	12.4272	462	0.95333			568	-29.7811	409.73	-3.07469
567	-0.76609	567	-0.62562	567	12.2466	463	0.99571			567	-29.5313	410	-3.09754
566	-0.93048	566	-0.60989	566	12.0375	464	1.03915			566	-30.3667	410.3	-3.12307
565	-1.09654	565	-0.64171	565	12.1752	465	1.08367			565	-29.8085	410.871	-3.17205
564	-0.58129	564	-0.65225	564	10.9284	466	1.1293			564	-30.5364	411	-3.18322
563	-1.01099	563	-0.65101	563	11.6503	466.787	1.16597			563	-29.8574	411.441	-3.22163
562	-0.48848	562	-0.67441	562	10.8527	467	1.17603			562	-30.1573	412	-3.27076
561	-0.05927	561	-0.68405	561	11.1717	467.357	1.19301			561	-30.0714	412.012	-3.27182
560	-0.36852	560	-0.69691	560	9.87492	467.928	1.22042			560	-30.1521	412.583	-3.32263
559	0.45378	559	-0.71558	559	10.4287	468	1.22391			559	-29.4814	413	-3.3602
558	-0.37783	558	-0.74314	558	9.627	468.498	1.2482			558	-29.3292	413.153	-3.37406
557	-0.15763	557	-0.76098	557	9.85284	469	1.27293			557	-29.3552	413.724	-3.42612
556	-0.71369	556	-0.77927	556	9.52995	469.069	1.27636			556	-29.1021	414	-3.45155
555	-0.61152	555	-0.78805	555	9.66615	469.64	1.3049			555	-28.7945	414.294	-3.4788
554	-1.52523	554	-0.80653	554	8.92598	470	1.32313			554	-28.4457	414.865	-3.53213
553	-1.17028	553	-0.88445	553	9.45852	470.21	1.33383			553	-28.6805	415	-3.54485
552	-1.3192	552	-0.88977	552	9.46021	470.781	1.36314			552	-28.2308	415.435	-3.58609
551	-0.89157	551	-0.90464	551	8.35227	471	1.37451			551	-27.8004	416	-3.64013
550	-0.61188	550	-0.93364	550	8.22211	471.351	1.39285			550	-27.3407	416.006	-3.6407
549	-1.58968	549	-0.97088	549	9.21841	471.922	1.42295			549	-27.8676	416.577	-3.69597
548	-1.30259	548	-0.99319	548	8.68914	472	1.4271			548	-27.4884	417	-3.7374
547	-1.05668	547	-1.01297	547	7.96872	472.492	1.45345			547	-27.2832	417.147	-3.75189
546	-1.39393	546	-1.01323	546	8.74664	473	1.48091			546	-26.7862	417.718	-3.80847
545	-0.85694	545	-1.04014	545	7.86202	473.063	1.48435			545	-27.3296	418	-3.83671
544	-0.97024	544	-1.0684	544	8.49608	473.634	1.51565			544	-26.3526	418.288	-3.86572
543	-0.71933	543	-1.08349	543	8.27764	474	1.53597			543	-26.6424	418.859	-3.92364
542	-1.47291	542	-1.12232	542	8.83341	474.204	1.54736			542	-26.3459	419	-3.93807
541	-1.1599	541	-1.13151	541	8.5313	474.775	1.57949			541	-26.2206	419.429	-3.98224
540	-0.61553	540	-1.16781	540	7.75459	475	1.59228			540	-25.3626	420	-4.04152
539	-0.88487	539	-1.17546	539	8.28382	475.345	1.61202			539	-25.699	420.571	-4.10148
538	-0.93086	538	-1.18604	538	8.01215	475.916	1.64498			538	-24.8063	421	-4.14707
537	-1.248	537	-1.18847	537	7.77362	476	1.64987			537	-25.5335	421.141	-4.16214
536	-1.56947	536	-1.15488	536	7.00506	476.486	1.67835			536	-25.2801	421.712	-4.2235
535	-1.49742	535	-1.13918	535	7.82577	477	1.70875			535	-24.8	422	-4.25476
534	-1.25892	534	-1.14093	534	7.86346	477.057	1.71215			534	-24.8346	422.282	-4.28555
533	-0.79857	533	-1.08468	533	6.99103	477.628	1.74638			533	-25.263	422.853	-4.34831
532	-1.58629	532	-1.05036	532	8.43054	478	1.76895			532	-24.5498	423	-4.36461
531	-1.47326	531	-1.01694	531	7.59301	478.198	1.78103			531	-24.5348	423.423	-4.41178
530	-1.64475	530	-1.01192	530	7.83466	478.769	1.81612			530	-24.3158	423.994	-4.47596
529	-0.83871	529	-0.98416	529	7.43367	479	1.83047			529	-23.7169	424	-4.47664
528	-0.31524	528	-0.96358	528	7.88412	479.339	1.85165			528	-23.353	424.565	-4.54086
527	-1.42285	527	-0.96247	527	6.96162	479.91	1.88761			527	-23.6265	425	-4.59088
526	-1.51103	526	-0.95125	526	7.4014	480	1.89333			526	-23.4177	425.135	-4.60649
525	-0.89437	525	-0.93891	525	7.63528	480.48	1.92402			525	-23.4117	425.706	-4.67284
524	-0.41565	524	-0.90534	524	7.00782	481	1.95755			524	-23.3603	426	-4.70735
523	-0.75754	523	-0.9009	523	7.11491	481.051	1.96087			523	-22.8345	426.276	-4.73992
522	-0.3116	522	-0.90095	522	7.04091	481.622	1.99817			522	-22.9234	426.847	-4.80774
521	-0.69442	521	-0.88561	521	7.10573	482	2.02315			521	-22.4726	427	-4.82607
520	-0.82097	520	-0.86978	520	6.71756	482.192	2.03592			520	-22.0974	427.417	-4.8763
519	-0.51281	519	-0.8531	519	6.98755	482.763	2.07413			519	-22.2317	427.988	-4.9456
518	-0.72098	518	-0.84856	518	7.43008	483	2.09015			518	-22.3703	428	-4.94707
517	-0.52819	517	-0.82884	517	6.41333	483.333	2.11279			517	-21.8213	428.559	-5.01565
516	-0.84959	516	-0.8287	516	6.45302	483.904	2.15192			516	-21.8168	429	-5.07036
515	0.00971	515	-0.80556	515	6.09416	484	2.15855			515	-21.3096	429.129	-5.08645
514	-1.08393	514	-0.78606	514	6.09507	484.474	2.1915			514	-21.4916	429.7	-5.158
513	-0.43548	513	-0.78224	513	6.55867	485	2.22838			513	-20.9061	430	-5.19596
512	-1.10268	512	-0.75671	512	5.87594	485.045	2.23156			512	-21.3618	430.27	-5.23031
511	-1.89405	511	-0.76551	511	5.91662	485.616	2.27208			511	-20.8008	430.841	-5.30338
510	-0.8216	510	-0.75214	510	6.3416	486	2.29964			510	-20.4943	431	-5.3239
509	-0.33177	509	-0.78215	509	6.07408	486.186	2.31307			509	-20.9503	431.411	-5.37722
508	-1.25937	508	-0.7775	508	5.27166	486.757	2.35454			508	-20.6781	431.982	-5.45182
507	-1.20648	507	-0.76779	507	6.01141	487	2.37236			507	-19.9986	432	-5.45419
506	-0.82515	506	-0.78705	506	6.21679	487.327	2.39649			506	-20.2956	432.553	-5.5272
505	-0.22003	505	-0.80231	505	5.70444	487.898	2.43891			505	-19.6306	433	-5.58685
504	-0.72738	504	-0.83385	504	5.85997	488	2.44655			504	-19.7369	433.123	-5.60335
503	-1.4345	503	-0.84184	503	5.42541	488.468	2.48182			503	-19.4217	433.694	-5.68027
502	-0.4887	502	-0.83804	502	4.80959	489	2.52222			502	-19.2209	434	-5.72189
501	-0.99007	501	-0.86336	501	5.14939	489.039	2.52521			501	-18.6169	434.264	-5.75797
500	-0.59649	500	-0.88988	500	4.40756	489.61	2.56909			500	-19.2589	434.835	-5.83646
499	-0.96192	499	-0.89861	499	4.40537	490	2.59939			499	-18.8039	435	-5.85932
498	-0.98304	498	-0.89761	498	4.80709	490.18	2.61346			498	-18.6275	435.405	-5.91573
497	-0.61181	497	-0.91317	497	4.28423	490.751	2.65832			497	-18.3604	435.976	-5.99578
496	-0.89943	496	-0.91454	496	4.39183	491	2.67807			496	-18.1634	436	-5.99917
495	-1.34848	495	-0.92711	495	4.65873	491.321	2.70368			495	-18.0003	436.547	-6.07663
494	-0.91751	494	-0.92621	494	4.12047	491.892	2.74953			494	-17.701	437	-6.14144
493	-0.58013	493	-0.92316	493	3.99998	492	2.75827			493	-17.6147	437.117	-6.15826
492	-0.77958	492	-0.93059	492	3.5196	492.462	2.79588			492	-17.5376	437.688	-6.24069
491	-0.8853	491	-0.93355	491	3.91391	493	2.84001			491	-17.2694	438	-6.28614
490	-1.48214	490	-0.9512	490	3.49092	493.033	2.84274			490	-17.4942	438.258	-6.32391
489	-0.8572	489	-0.92642	489	4.00663	493.604	2.8901			489	-16.9319	438.829	-6.40793
488	-0.51383	488	-0.93342	488	2.5368	494	2.9233			488	-16.9305	439	-6.43329
487	-1.29043	487	-0.92611	487	3.21778	494.174	2.93797			487	-16.5529	439.399	-6.49274
486	-0.46732	486	-0.92828	486	2.52955	494.745	2.98634			486	-16.095	439.97	-6.57835
485	-1.66856	485	-0.95958	485	2.77101	495	3.00815			485	-15.7856	440	-6.58288
484	-0.25879	484	-0.9856	484	2.77653	495.315	3.03523			484	-15.7527	440.541	-6.66476
483	-1.26577	483	-0.98732	483	2.58518	495.886	3.08462			483	-15.8887	441	-6.73492
482	-1.05782	482	-0.99531	482	2.2968	496	3.09457			482	-15.4725	441.111	-6.75197
481	-0.94415	481	-0.99616	481	2.5245	496.456	3.13454			481	-15.3288	441.682	-6.83998
480	-1.12387	480	-1.00007	480	2.1912	497	3.18257			480	-14.8297	442	-6.88943
479	-0.90559	479	-0.98337	479	1.71975	497.027	3.18497			479	-15.0183	442.252	-6.92879
478	-0.98936	478	-0.97951	478	0.99654	497.598	3.23591			478	-14.5145	442.823	-7.0184
477	-0.81754	477	-0.98662	477	2.01976	498	3.27216			477	-14.4999	443	-7.04639
476	-0.94012	476	-0.97705	476	1.4748	498.168	3.28738			476	-14.0041	443.393	-7.10881
475	-1.14044	475	-0.99662	475	1.70921	498.739	3.33937			475	-14.459	443.964	-7.20003
474	-1.26229	474	-0.97714	474	1.1756	499	3.36335			474	-13.8423	444	-7.20582
473	-1.13868	473	-0.97816	473	1.1507	499.309	3.39189			473	-13.8733	444.535	-7.29204
472	-0.88984	472	-0.96493	472	0.94498	499.88	3.44493			472	-13.3895	445	-7.3677
471	-0.85624	471	-0.97866	471	0.82869	500	3.45616			471	-13.0943	445.105	-7.38486
470	-0.76885	470	-0.96378	470	0.89965	500.45	3.49849			470	-13.1935	445.676	-7.47848
469	-1.35916	469	-0.97147	469	0.84246	501	3.55059			469	-12.6352	446	-7.53204
468	-1.1467	468	-0.98196	468	0.85005	501.021	3.55259			468	-12.6776	446.246	-7.57289
467	-0.97039	467	-0.97755	467	0.65419	501.592	3.60721			467	-12.486	446.817	-7.6681
466	-0.8713	466	-0.96391	466	0.69168	502	3.64664			466	-12.2668	447	-7.69884
465	-0.61322	465	-0.96374	465	0.80685	502.162	3.66237			465	-12.066	447.387	-7.76411
464	-1.07816	464	-0.98175	464	0.96969	502.733	3.71806			464	-11.7601	447.958	-7.86092
463	-1.03886	463	-0.98571	463	0.72031	503	3.74433			463	-11.9384	448	-7.86808
462	-0.8393	462	-0.94855	462	-0.09326	503.303	3.77428			462	-11.4599	448.529	-7.95852
461	-1.15958	461	-0.95515	461	0.45411	503.874	3.83104			461	-11.4782	449	-8.03976
460	-1.10717	460	-0.92973	460	0.15847	504	3.84366			460	-11.0943	449.099	-8.05691
459	-0.24607	459	-0.94082	459	0.49928	504.444	3.88834			459	-10.9047	449.67	-8.15609
458	-0.39268	458	-0.90015	458	0.45373	505	3.94464			458	-10.4757	450	-8.21387
457	-1.04229	457	-0.9054	457	0.22579	505.015	3.94617			457	-10.9029	450.24	-8.25605
456	-1.34564	456	-0.91703	456	-0.09143	505.586	4.00454			456	-10.6109	450.811	-8.3568
455	-0.91946	455	-0.91195	455	0.03767	506	4.04727			455	-10.3327	451	-8.39038
454	-0.93429	454	-0.91939	454	-0.36128	506.156	4.06345			454	-10.1164	451.381	-8.45834
453	-0.91203	453	-0.90952	453	0.06965	506.727	4.1229			453	-9.72612	451.952	-8.56065
452	-1.30763	452	-0.90199	452	0.68074	507	4.15156			452	-9.61578	452	-8.5693
451	-0.96949	451	-0.90226	451	0.39799	507.297	4.18289			451	-9.43265	452.523	-8.66373
450	-0.38964	450	-0.89776	450	-0.13818	507.868	4.24342			450	-9.09182	453	-8.7506
449	-1.26905	449	-0.903	449	0.08676	508	4.25752			449	-9.18408	453.093	-8.76759
448	-0.93653	448	-0.92231	448	-0.19788	508.438	4.3045			448	-8.75155	453.664	-8.87222
447	-1.49625	447	-0.92864	447	-0.08073	509	4.36514			447	-8.66221	454	-8.93425
446	-0.15294	446	-0.91453	446	0.01356	509.009	4.36611			446	-8.83298	454.234	-8.97761
445	-1.33025	445	-0.92557	445	-0.15567	509.58	4.42827			445	-8.42055	454.805	-9.08376
444	-1.0967	444	-0.91975	444	-0.19253	510	4.47442			444	-8.10921	455	-9.12025
443	-0.5827	443	-0.94319	443	0.20218	510.15	4.49098			443	-7.65238	455.375	-9.19067
442	-0.64518	442	-0.96066	442	-0.34871	510.721	4.55422			442	-8.11215	455.946	-9.29832
441	-1.0885	441	-0.97812	441	0.44706	511	4.58538			441	-7.52531	456	-9.30856
440	-0.70136	440	-0.97289	440	0.00755	511.291	4.61801			440	-7.53068	456.517	-9.40672
439	-0.67617	439	-0.95777	439	0.29765	511.862	4.68235			439	-7.24645	457	-9.49916
438	-0.50534	438	-0.98202	438	0.05517	512	4.698			438	-6.64991	457.087	-9.51587
437	-1.52294	437	-0.99005	437	0.56577	512.432	4.74722			437	-6.89828	457.658	-9.62574
436	-0.85517	436	-0.9884	436	0.19144	513	4.8123			436	-6.81294	458	-9.69202
435	-1.11254	435	-1.02214	435	-0.2435	513.003	4.81265			435	-6.14671	458.228	-9.73635
434	-1.13271	434	-1.02761	434	-0.23683	513.574	4.87861			434	-6.47318	458.799	-9.84768
433	-1.5586	433	-1.01401	433	-0.5327	514	4.92827			433	-5.97994	459	-9.88711
432	-1.03426	432	-0.97302	432	1.21821	514.144	4.94512			432	-5.29091	459.369	-9.95973
431	-0.62219	431	-0.99369	431	0.86286	514.715	5.01217			431	-6.10428	459.94	-10.0725
430	-1.0608	430	-0.99208	430	-0.12613	515	5.0459			430	-5.86264	460	-10.0844
429	-0.82894	429	-0.9796	429	0.62719	515.285	5.07976			429	-4.95991	460.511	-10.1859
428	-1.22367	428	-0.99206	428	0.39717	515.856	5.1479			428	-5.35817	461	-10.2838
427	-1.28412	427	-1.00222	427	0.44927	516	5.1652			427	-4.99064	461.081	-10.3001
426	-0.85666	426	-1.01528	426	0.55024	516.426	5.21658			426	-4.67961	461.652	-10.4149
425	-1.12956	425	-1.0104	425	0.67136	516.997	5.2858			425	-4.41167	462	-10.4854
424	-1.03638	424	-0.97141	424	0.14437	517	5.28616			424	-4.68184	462.222	-10.5305
423	-0.70908	423	-0.97249	423	0.29615	517.568	5.35555			423	-4.41801	462.793	-10.6467
422	-1.05913	422	-0.96453	422	-0.00504	518	5.40878			422	-4.32127	463	-10.689
421	-1.5862	421	-0.97266	421	0.13149	518.138	5.42585			421	-3.97404	463.363	-10.7636
420	-0.71857	420	-0.95879	420	-0.16075	518.709	5.49669			420	-4.0692	463.934	-10.8811
419	-1.16788	419	-0.9768	419	0.42051	519	5.53306			419	-3.27821	464	-10.8947
418	-0.78565	418	-0.96828	418	0.31455	519.279	5.56806			418	-3.49102	464.505	-10.9993
417	-0.79958	417	-0.95206	417	0.15733	519.85	5.63996			417	-3.39894	465	-11.1024
416	-0.59303	416	-0.93887	416	-0.0729	520	5.65898			416	-3.33105	465.075	-11.1181
415	-1.25234	415	-0.92505	415	0.20458	520.42	5.7124			415	-2.76467	465.646	-11.2375
414	-1.3561	414	-0.91477	414	0.11356	520.991	5.78538			414	-2.63818	466	-11.312
413	-0.45005	413	-0.89779	413	-0.29404	521	5.78654			413	-3.24979	466.216	-11.3576
412	-0.92776	412	-0.87291	412	-0.27335	521.562	5.85888			412	-2.64941	466.787	-11.4783
411	-1.06028	411	-0.86881	411	0.08826	522	5.91573			411	-2.51992	467	-11.5235
410	-0.1172	410	-0.8712	410	0.52198	522.132	5.93292			410	-2.53724	467.357	-11.5996
409	-0.98446	409	-0.88204	409	-0.1591	522.703	6.00748			409	-2.05065	467.928	-11.7215
408	-0.7001	408	-0.87423	408	0.60782	523	6.04654			408	-1.56846	468	-11.7369
407	-1.70156	407	-0.89823	407	0.53583	523.273	6.08257			407	-1.84958	468.498	-11.8439
406	-0.21038	406	-0.92225	406	0.37651	523.844	6.15818			406	-1.56249	469	-11.952
405	-1.27332	405	-0.93394	405	0.18119	524	6.17897			405	-1.78781	469.069	-11.967
404	-1.31754	404	-0.96414	404	0.22633	524.414	6.23432			404	-1.66572	469.64	-12.0906
403	-0.46714	403	-0.96864	403	-0.26869	524.985	6.31097			403	-1.99233	470	-12.1689
402	-0.41748	402	-1.00371	402	0.41606	525	6.313			402	-1.03635	470.21	-12.2147
401	-0.66983	401	-1.02982	401	0.4352	525.556	6.38815			401	-0.94496	470.781	-12.3394
400	-0.95729	400	-1.0344	400	0.04029	526	6.44862			400	-0.69718	471	-12.3875
399	-1.54679	399	-1.04316	399	-0.02064	526.126	6.46584			399	-0.83189	471.351	-12.4646
398	-1.11949	398	-1.06829	398	-0.79333	526.697	6.54404			398	-0.8781	471.922	-12.5904
397	-1.16026	397	-1.06051	397	-0.66879	527	6.58581			397	-1.08902	472	-12.6076
396	-1.27862	396	-1.0782	396	-0.09367	527.267	6.62275			396	-0.46613	472.492	-12.7166
395	-0.65995	395	-1.09526	395	-0.23389	527.838	6.70197			395	-0.54925	473	-12.8293
394	-0.65575	394	-1.10512	394	-0.31735	528	6.72457			394	-0.81456	473.063	-12.8434
393	-1.38773	393	-1.12154	393	-0.26565	528.408	6.78169			393	-0.22617	473.634	-12.9706
392	-1.1774	392	-1.12852	392	0.09646	528.979	6.86192			392	-0.16077	474	-13.0525
391	-1.1033	391	-1.15983	391	-0.92895	529	6.86488			391	-0.16317	474.204	-13.0983
390	-1.62369	390	-1.17838	390	0.24471	529.55	6.94264			390	0.000639218	474.775	-13.2264
389	-1.18158	389	-1.2024	389	-0.01946	530	7.00672			389	0.07924	475	-13.2771
388	-1.38053	388	-1.23808	388	0.12061	530.12	7.02386			388	-0.38585	475.345	-13.355
387	-1.4784	387	-1.23193	387	-0.06695	530.691	7.10557			387	-0.27615	475.916	-13.484
386	-1.92222	386	-1.24492	386	0.18644	531	7.15007			386	0.25476	476	-13.503
385	-1.16514	385	-1.2568	385	-0.49602	531.261	7.18777			385	-0.11154	476.486	-13.6134
384	-1.14825	384	-1.2465	384	0.1478	531.832	7.27046			384	-0.37353	477	-13.7303
383	-1.91244	383	-1.26231	383	-0.31878	532	7.29492			383	-0.52233	477.057	-13.7433
382	-1.43872	382	-1.26205	382	-0.24025	532.402	7.35362			382	0.07788	477.628	-13.8735
381	-0.99338	381	-1.28409	381	-0.62172	532.973	7.43727			381	-0.26332	478	-13.9587
380	-0.93824	380	-1.25674	380	-1.03085	533	7.44124			380	-0.19661	479	-14.1882
379	-0.65671	379	-1.22443	379	-0.66378	533.544	7.52139			379	-0.01551	480	-14.4188
378	-1.25623	378	-1.22538	378	-0.40705	534	7.58902			378	0	481	-14.6504
377	-0.58149	377	-1.20697	377	0.08446	534.114	7.60598			377	0.16791	482	-14.8828
376	-0.92934	376	-1.1794	376	-1.0426	534.685	7.69103			376	-0.07358	483	-15.1161
375	-1.24696	375	-1.15069	375	-0.43872	535	7.73823			375	0.43942	484	-15.3501
374	-1.42408	374	-1.14857	374	-0.4248	535.255	7.77655			374	0.32393	485	-15.5847
373	-0.79355	373	-1.14608	373	-0.54249	535.826	7.86252			373	0.05624	486	-15.8199
372	-1.57279	372	-1.14043	372	-0.25205	536	7.88886			372	0.30915	487	-16.0556
371	-1.07592	371	-1.11229	371	0.36763	536.396	7.94895			371	0.39616	488	-16.2917
370	-1.74176	370	-1.11119	370	-0.70791	536.967	8.03583			370	0.46866	489	-16.528
369	-1.21441	369	-1.084	369	-0.39042	537	8.04087			369	0.17517	490	-16.7646
368	-1.46708	368	-1.04644	368	-0.27914	537.538	8.12315			368	0.93648	491	-17.0014
367	-1.45729	367	-1.04938	367	-0.42148	538	8.19424			367	0.55739	492	-17.2381
366	-0.57179	366	-1.0467	366	-0.69667	538.108	8.21091			366	-0.013	493	-17.4748
365	-0.62282	365	-1.03633	365	-0.8344	538.679	8.2991			365	0.05901	494	-17.7114
364	-1.00942	364	-1.02013	364	-0.48028	539	8.34895			364	0.27481	495	-17.9478
363	-0.71648	363	-0.97686	363	-0.64051	539.249	8.38772			363	0.05572	496	-18.1839
362	-1.16683	362	-0.97909	362	-0.16884	539.82	8.47676			362	0.32343	497	-18.4195
361	-0.90803	361	-0.98343	361	-0.38997	540	8.50497			361	0.58854	498	-18.6547
360	-1.03636	360	-1.00164	360	-0.33811	540.39	8.56623			360	0.32765	499	-18.8893
359	-0.70387	359	-0.99812	359	-0.03779	540.961	8.6561			359	-0.00995	500	-19.1232
358	-0.47995	358	-0.98092	358	-0.06965	541	8.66227			358	-0.23494	501	-19.3564
357	-0.58128	357	-0.99069	357	-0.28419	541.532	8.74639			357	0.79547	502	-19.5888
356	-0.76903	356	-1.00834	356	-1.00832	542	8.82082			356	-0.25262	503	-19.8202
355	-0.88037	355	-1.00955	355	-0.20156	542.102	8.83707			355	0.35879	504	-20.0507
354	-2.12691	354	-1.01243	354	-0.39816	542.673	8.92816			354	0.27349	504.444	-20.1527
353	-1.19224	353	-1.01158	353	-0.49127	543	8.98058			353	0.1792	505	-20.28
352	-0.95248	352	-1.01929	352	-0.67238	543.243	9.01963			352	0.00151	505.015	-20.2834
351	-1.06366	351	-0.99343	351	-0.71567	544	9.14154			351	-0.12798	505.586	-20.4138
350	-1.24924	350	-0.97118	350	-0.60436	545	9.30365			350	-0.49497	506	-20.5082
349	-0.5267	349	-0.98021	349	-0.18049	546	9.46688			349	0.35024	506.156	-20.5437
348	-1.09265	348	-1.02574	348	-0.40424	547	9.63119			348	-0.41506	506.727	-20.6732
347	-0.7809	347	-0.99307	347	-0.24068	548	9.79656			347	-0.16435	507	-20.7351
346	-1.60651	346	-1.00476	346	-0.61521	549	9.96293			346	0.79566	507.297	-20.8023
345	-0.85183	345	-0.98582	345	-0.40147	550	10.1303			345	-0.32073	507.868	-20.9309
344	-1.06023	344	-1.00126	344	0.03671	551	10.2986			344	-0.32972	508	-20.9607
343	-1.33351	343	-1.04104	343	-1.10154	552	10.4677			343	0.39948	508.438	-21.0591
342	-0.64611	342	-1.0728	342	-0.78538	553	10.6378			342	0.00509	509	-21.1849
341	-0.55898	341	-1.09249	341	-0.39548	554	10.8086			341	0	509.009	-21.1869
340	-0.65578	340	-1.09682	340	-0.58285	555	10.9802			340	0.04151	509.58	-21.3141
339	-1.41583	339	-1.09008	339	-0.02611	556	11.1525			339	-0.09918	510	-21.4075
338	-2.08067	338	-1.10391	338	-0.19362	557	11.3255			338	-0.23567	510.15	-21.4408
337	-0.84218	337	-1.11312	337	-0.19449	558	11.4991			337	-0.58106	510.721	-21.567
336	-0.88868	336	-1.1158	336	-0.78934	559	11.6732			336	-0.18865	511	-21.6286
335	-0.9509	335	-1.11477	335	-1.03995	560	11.8479			335	0.16056	511.291	-21.6927
334	-1.0068	334	-1.1266	334	-0.30647	561	12.0231			334	0.17767	511.862	-21.8179
333	-1.50968	333	-1.13875	333	-0.54574	562	12.1987			333	0.05697	512	-21.8481
332	-1.53968	332	-1.12975	332	-0.32462	563	12.3747			332	0.42978	512.432	-21.9424
331	-0.9554	331	-1.11509	331	-0.14839	564	12.551			331	-0.24061	513	-22.0658
330	-1.09351	330	-1.10386	330	-0.07616	565	12.7275			330	-0.1421	513.003	-22.0664
329	-0.95864	329	-1.06872	329	-0.21384	566	12.9043			329	-0.09519	513.574	-22.1899
328	-0.70989	328	-1.09919	328	-0.92136	567	13.0812			328	0.21582	514	-22.2817
327	-0.9567	327	-1.1348	327	-0.14836	568	13.2583			327	0.19103	514.144	-22.3127
326	-1.42005	326	-1.13591	326	-1.06293	569	13.4353			326	0.61974	514.715	-22.4349
325	-1.67943	325	-1.14463	325	0.34677	570	13.6124			325	0.46105	515	-22.4957
324	-0.98842	324	-1.12194	324	-0.76922	571	13.7893			324	0.65456	515.285	-22.5565
323	0.14861	323	-1.09526	323	-0.88935	572	13.9662			323	0.33387	515.856	-22.6774
322	-1.8435	322	-1.10827	322	-1.08159	573	14.1428			322	0.55038	516	-22.7078
321	-1.23549	321	-1.0963	321	0.18258	574	14.3192			321	0.40459	516.426	-22.7976
320	-1.93068	320	-1.10731	320	0.03502	575	14.4953			320	-0.0295	516.997	-22.9172
319	-1.63531	319	-1.07739	319	-0.37493	576	14.6709			319	0.0977	517	-22.9179
318	-0.34629	318	-1.09067	318	-0.34994	577	14.8462			318	-0.01399	517.568	-23.0361
317	-0.83471	317	-1.09231	317	-0.53061	578	15.0209			317	-0.19058	518	-23.1258
316	-1.32208	316	-1.10481	316	-0.54415	579	15.1951			316	0.12033	518.138	-23.1543
315	-0.97232	315	-1.075	315	-0.29998	580	15.3686			315	-0.04506	518.709	-23.2718
314	-1.32911	314	-1.07333	314	-0.18606	581	15.5414			314	0.45665	519	-23.3315
313	-0.98956	313	-1.07512	313	-0.34336	582	15.7135			313	-0.10014	519.279	-23.3886
312	-0.77876	312	-1.1443	312	0.00207	583	15.8848			312	0.06657	519.85	-23.5046
311	-1.43481	311	-1.16334	311	-0.54488	584	16.0551			311	0.43768	520	-23.535
310	-1.35907	310	-1.16629	310	-0.79307	585	16.2245			310	0.15589	520.42	-23.6199
309	-1.0564	309	-1.19554	309	-0.14663	586	16.3929			309	0.7967	520.991	-23.7344
308	-0.62551	308	-1.20657	308	-1.1513	587	16.5602			308	-0.28219	521	-23.7362
307	-0.96827	307	-1.25723	307	-0.6184	587.748	16.6845			307	0.81592	521.562	-23.8481
306	-1.14654	306	-1.29456	306	-0.49205	588	16.7263			306	0.48263	522	-23.9349
305	-1.14441	305	-1.31041	305	0.40644	588.318	16.7789			305	0.81533	522.132	-23.961
304	-2.11329	304	-1.31912	304	-0.99685	588.889	16.8729			304	0.39324	522.703	-24.0731
303	-1.32635	303	-1.42103	303	-0.30392	589	16.8912			303	-0.08845	523	-24.1312
302	-0.26164	302	-1.40588	302	-0.25804	589.459	16.9665			302	0.73696	523.273	-24.1844
301	-1.10516	301	-1.41714	301	0.28111	590	17.0548			301	-0.49433	523.844	-24.2948
300	-0.92416	300	-1.45881	300	-1.00142	590.03	17.0597			300	1.04348	524	-24.3249
299	-2.28539	299	-1.50416	299	-0.57341	590.601	17.1524			299	0.31179	524.414	-24.4044
298	-1.83817	298	-1.51841	298	-0.34739	591	17.217			298	0.8969	524.985	-24.5131
297	-1.05409	297	-1.53061	297	-0.29479	591.171	17.2447			297	0.40451	525	-24.516
296	-1.58318	296	-1.58913	296	0.11854	591.742	17.3365			296	-0.35078	525.556	-24.621
295	-1.73618	295	-1.6399	295	-0.59138	592	17.3779			295	0.40793	526	-24.7043
294	-2.57638	294	-1.64532	294	-0.65259	592.312	17.4278			294	1.38434	526.126	-24.7279
293	-1.43397	293	-1.68598	293	-1.0244	592.883	17.5186			293	0.55875	526.697	-24.8339
292	-2.22346	292	-1.64646	292	-0.06203	593	17.5372			292	1.07046	527	-24.8899
291	-1.22252	291	-1.65142	291	0.02604	593.453	17.609			291	0.80567	527.267	-24.939
290	-2.57707	290	-1.63407	290	-0.63421	594	17.695			290	1.70957	527.838	-25.0431
289	-1.76778	289	-1.68574	289	-0.14055	594.024	17.6988			289	0.42868	528	-25.0725
288	-2.52881	288	-1.72457	288	0.34674	594.595	17.7881			288	0.85759	528.408	-25.1463
287	-1.09369	287	-1.71693	287	-0.59968	595	17.8512			287	1.2376	528.979	-25.2484
286	-1.59691	286	-1.74013	286	-0.41677	595.165	17.8768			286	0.44401	529	-25.2522
285	-2.21869	285	-1.76718	285	-1.40769	595.736	17.965			285	0.62692	529.55	-25.3496
284	-1.40233	284	-1.73655	284	-0.06186	596	18.0057			284	-0.01657	530	-25.4288
283	-2.0826	283	-1.75352	283	0.47769	596.306	18.0526			283	-0.09386	530.12	-25.4498
282	-1.2848	282	-1.74047	282	-0.66473	596.877	18.1397			282	0.06775	530.691	-25.5489
281	-1.83792	281	-1.70208	281	-0.95726	597	18.1584			281	0.01856	531	-25.6022
280	-2.07366	280	-1.72268	280	0.96233	597.447	18.2262			280	-0.63543	531.261	-25.647
279	-2.56477	279	-1.70842	279	-0.88004	598	18.3093			279	0.18468	531.832	-25.744
278	0.91887	278	-1.71743	278	-0.57956	598.018	18.312			278	-0.38051	532	-25.7724
277	-2.58316	277	-1.70629	277	0.37256	598.589	18.3973			277	-0.8052	532.402	-25.8399
276	-1.99201	276	-1.68989	276	-1.81456	599	18.4584			276	-0.2727	532.973	-25.9347
275	-1.43076	275	-1.67062	275	-0.81021	599.159	18.4819			275	-0.34799	533	-25.9391
274	-1.60311	274	-1.62445	274	-0.94891	599.73	18.5659			274	0.72122	533.544	-26.0283
273	-2.0192	273	-1.65402	273	0.12249	600	18.6055			273	-0.95137	534	-26.1024
272	-0.73337	272	-1.6957	272	-0.2598	600.3	18.6493			272	-0.48306	534.114	-26.1208
271	-0.90705	271	-1.68697	271	0.65601	600.871	18.7319			271	-0.13945	534.685	-26.2121
270	-0.42357	270	-1.6922	270	-0.04813	601	18.7506			270	-0.83764	535	-26.2621
269	-2.70795	269	-1.6565	269	-0.25421	601.441	18.814			269	-0.01793	535.255	-26.3022
268	-1.40099	268	-1.67268	268	0.02187	602	18.8936			268	-0.63732	535.826	-26.3911
267	-2.87268	267	-1.61327	267	-1.69447	602.012	18.8953			267	0.17279	536	-26.418
266	-1.84509	266	-1.58306	266	0.78904	602.583	18.9759			266	1.6225	536.396	-26.4787
265	-3.19852	265	-1.6253	265	-0.70453	603	19.0345			265	1.22821	536.967	-26.5651
264	-0.48739	264	-1.66909	264	-1.18507	603.153	19.0558			264	0.14122	537	-26.57
263	-1.04949	263	-1.65687	263	-1.06746	603.724	19.1351			263	-1.15787	537.538	-26.6501
262	-2.22895	262	-1.73733	262	-0.21507	604	19.1732			262	-0.23617	538	-26.718
261	-0.83407	261	-1.71905	261	-2.09567	604.294	19.2136			261	0.70994	538.108	-26.7338
260	-1.15865	260	-1.76847	260	-1.32255	604.865	19.2913			260	-1.44085	538.679	-26.8161
259	-3.11761	259	-1.72527	259	-0.08449	605	19.3096			259	0.29776	539	-26.8618
258	-1.24143	258	-1.71194	258	-2.21125	605.435	19.3683			258	-0.95243	539.249	-26.897
257	-1.64918	257	-1.68966	257	-1.54845	606	19.4437			257	0.65728	539.82	-26.9765
256	-2.80896	256	-1.65644	256	-1.31461	606.006	19.4445			256	-0.00141	540	-27.0013
255	-0.91277	255	-1.67496	255	-1.56225	606.577	19.52			255	0	540.39	-27.0545
254	-1.94988	254	-1.66767	254	-1.00569	607	19.5755			254	0.12421	540.961	-27.131
253	-2.20394	253	-1.66091	253	-0.72522	607.147	19.5946			253	-0.44378	541	-27.1361
252	-2.21584	252	-1.65488	252	-1.08395	607.718	19.6685			252	-1.11377	541.532	-27.2059
251	-1.15489	251	-1.64978	251	-0.83751	608	19.7048			251	-0.24556	542	-27.2663
250	-1.85807	250	-1.64582	250	-2.95996	608.288	19.7416			250	0.27375	542.102	-27.2793
249	-2.5459	249	-1.64321	249	-0.07585	608.859	19.8138			249	1.39016	542.673	-27.351
248	-1.35228	248	-1.64215	248	-1.06011	609	19.8316			248	1.33167	543	-27.3914
247	-0.39207	247	-1.64284	247	-1.45964	609.429	19.8852			247	0.22937	543.243	-27.4211
246	-1.07563	246	-1.64548	246	-1.15934	610	19.9558			246	0.96198	543.814	-27.4894
245	-0.91861	245	-1.65029	245	-1.45568	610.571	20.0255			245	1.12699	544	-27.5113
244	-2.45125	244	-1.65747	244	-0.45092	611	20.0775			244	2.0347	544.384	-27.556
243	-1.69522	243	-1.66722	243	-0.59684	611.141	20.0944			243	2.00341	544.955	-27.6207
242	-3.33728	242	-1.67975	242	-0.73182	611.712	20.1624			242	0.76932	545	-27.6258
241	-3.48902	241	-1.69526	241	0.73081	612	20.1964			241	2.21213	545.526	-27.6836
240	-0.03177	240	-1.71396	240	-0.24252	612.282	20.2295			240	0.97644	546	-27.7344
239	-1.14516	239	-1.73604	239	-0.06677	612.853	20.2958			239	0.66085	546.096	-27.7446
238	-2.33443	238	-1.76173	238	0.00295	613	20.3127			238	0.73336	546.667	-27.8035
237	0.07027	237	-1.79121	237	-0.9577	613.423	20.3611			237	1.58917	547	-27.837
236	-1.70485	236	-1.8247	236	-0.60306	613.994	20.4255			236	0.86388	547.237	-27.8605
235	0.34171	235	-1.8624	235	0.01519	614	20.4262			235	-0.11891	547.808	-27.9153
234	-3.45682	234	-1.90452	234	-2.52352	614.565	20.489			234	0.94	548	-27.9332
233	-1.85466	233	-1.95126	233	-2.60287	615	20.5368			233	-0.5518	548.378	-27.9679
232	-3.00317	232	-2.00282	232	0.14775	615.135	20.5516			232	-0.13819	548.949	-28.0183
231	-2.81587	231	-2.05941	231	-0.81082	615.706	20.6132			231	-2.08948	549	-28.0227
230	-1.69308	230	-2.12123	230	2.35073	616	20.6446			230	-1.59617	549.52	-28.0664
						616.276	20.6739					550	-28.105
						616.847	20.7336					550.09	-28.112
						617	20.7495					550.661	-28.1553
						617.417	20.7924					551	-28.1797
						617.988	20.8501					551.231	-28.1959
						618	20.8514					551.802	-28.2339
						618.559	20.9069					552	-28.2464
						619	20.9502					552.372	-28.2691
						619.129	20.9627					552.943	-28.3016
						619.7	21.0176					553	-28.3046
						620	21.046					553.514	-28.331
						620.27	21.0713					554	-28.3538
						620.841	21.1241					554.084	-28.3575
						621	21.1387					554.655	-28.3808
						621.411	21.1759					555	-28.3933
						621.982	21.2266					555.225	-28.4008
						622	21.2282					555.796	-28.4174
						622.553	21.2762					556	-28.4226
						623	21.3145					556.366	-28.4306
						623.123	21.3249					556.937	-28.4401
						623.694	21.3724					557	-28.4409
						624	21.3975					557.508	-28.4458
						624.264	21.4189					558	-28.4477
						624.835	21.4643					558.078	-28.4477
						625	21.4773					558.649	-28.4455
						625.405	21.5087					559	-28.442
						625.976	21.5519					559.219	-28.4391
						626	21.5537					559.79	-28.4283
						626.547	21.5941					560	-28.4232
						627	21.6268					560.36	-28.4131
						627.117	21.6352					560.931	-28.3932
						627.688	21.6751					561	-28.3904
						628	21.6965					561.501	-28.3684
						628.258	21.714					562	-28.3427
						628.829	21.7517					562.072	-28.3387
						629	21.7628					562.643	-28.3037
						629.399	21.7883					563	-28.2791
						629.97	21.8238					563.213	-28.2634
						630	21.8256					563.784	-28.2175
						630.541	21.8581					564	-28.1986
						631	21.8849					564.354	-28.1659
						631.111	21.8913					564.925	-28.1083
						631.682	21.9233					565	-28.1003
						632	21.9407					565.495	-28.0446
						632.252	21.9542					566	-27.983
						632.823	21.9839					566.066	-27.9746
						633	21.9929					566.637	-27.898
						633.393	22.0125					567	-27.8457
						633.964	22.0399					567.207	-27.8146
						634	22.0416					567.778	-27.7244
						634.535	22.0662					568	-27.6872
						635	22.0867					568.348	-27.6269
						635.105	22.0912					568.919	-27.5221
						635.676	22.1151					569	-27.5066
						636	22.1281					569.489	-27.4097
						636.246	22.1378					570	-27.3025
						636.817	22.1593					570.06	-27.2895
						637	22.166					570.631	-27.1613
						637.387	22.1796					571	-27.074
						637.958	22.1988					571.201	-27.025
						638	22.2001					571.772	-26.8803
						638.529	22.2167					572	-26.8201
						639	22.2306					572.342	-26.7271
						639.099	22.2334					572.913	-26.5651
						639.67	22.249					573	-26.5396
						640	22.2574					573.483	-26.3942
						640.24	22.2633					574	-26.2317
						640.811	22.2764					574.054	-26.2143
						641	22.2805					574.625	-26.0252
						641.381	22.2883					575	-25.8956
						641.952	22.2991					575.195	-25.8267
						642	22.2999					575.766	-25.6188
						642.523	22.3085					576	-25.5307
						643	22.3156					576.336	-25.4013
						643.093	22.3168					576.907	-25.1742
						643.664	22.3239					577	-25.1363
						644	22.3275					577.477	-24.9375
						644.234	22.3297					578	-24.7121
						644.805	22.3344					578.048	-24.691
						645	22.3357					578.619	-24.4347
						645.375	22.3378					579	-24.258
						645.946	22.34					579.189	-24.1687
						646	22.3401					579.76	-23.8931
						646.517	22.341					580	-23.7741
						647	22.3408					580.33	-23.6078
						647.087	22.3407					580.901	-23.313
						647.658	22.3393					581	-23.2608
						648	22.3378					581.471	-23.0087
						648.228	22.3366					582	-22.7186
						648.799	22.3327					582.042	-22.6952
						649	22.331					582.613	-22.3727
						649.369	22.3276					583	-22.1486
						649.94	22.3212					583.183	-22.0413
						650	22.3205					583.754	-21.7013
						650.511	22.3137					584	-21.552
						651	22.3063					584.324	-21.3531
						651.081	22.3049					584.895	-20.9968
						651.652	22.295					585	-20.9304
						652	22.2883					585.465	-20.633
						652.222	22.2838					586	-20.2856
						652.793	22.2714					586.036	-20.2619
						653	22.2666					586.607	-19.884
						653.363	22.2578					587	-19.6197
						653.934	22.243					587.177	-19.4998
						654	22.2412					587.748	-19.1096
						654.505	22.227					588	-18.9354
						655	22.2121					588.318	-18.7141
						655.075	22.2098					588.889	-18.3137
						655.646	22.1914					589	-18.2353
						656	22.1793					589.459	-17.9091
						656.216	22.1718					590	-17.5222
						656.787	22.151					590.03	-17.5007
						657	22.1429					590.601	-17.0891
						657.357	22.129					591	-16.7994
						657.928	22.1058					591.171	-16.675
						658	22.1028					591.742	-16.2589
						658.499	22.0815					592	-16.0701
						659	22.0591					592.312	-15.8415
						659.069	22.0559					593	-15.3376
						659.64	22.0293					594	-14.6051
						660	22.0118					594.024	-14.5876
						660.21	22.0014					594.595	-14.171
						660.781	21.9724					595	-13.8761
						661	21.9609					595.165	-13.7563
						661.351	21.9422					595.736	-13.3438
						661.922	21.9108					596	-13.1537
						662	21.9064					596.306	-12.9342
						662.492	21.8783					596.877	-12.5281
						663	21.8485					597	-12.441
						663.063	21.8447					597.447	-12.126
						663.634	21.8099					598	-11.7408
						664	21.787					598.018	-11.7283
						664.204	21.774					598.589	-11.3356
						664.775	21.737					599	-11.0558
						665	21.722					599.159	-10.9483
						665.345	21.6988					599.73	-10.5669
						665.916	21.6595					600	-10.3884
						666	21.6536					600.3	-10.1917
						666.486	21.6191					600.871	-9.82309
						667	21.5818					601	-9.74062
						667.057	21.5776					601.441	-9.46142
						667.628	21.535					602	-9.11437
						668	21.5066					602.012	-9.10698
						668.198	21.4913					602.583	-8.76004
						668.769	21.4466					603	-8.51111
						669	21.4281					603.153	-8.42083
						669.339	21.4007					603.724	-8.08954
						669.91	21.3538					604	-7.93203
						670	21.3463					604.294	-7.76635
						670.48	21.3058					604.865	-7.4514
						671	21.2612					605	-7.37802
						671.051	21.2568					605.435	-7.14479
						671.622	21.2067					606	-6.84971
						672	21.1729					606.006	-6.84661
						672.192	21.1556					606.577	-6.55691
						672.763	21.1034					607	-6.34742
						673	21.0815					607.147	-6.27572
						673.333	21.0503					607.718	-6.00303
						673.904	20.9961					608	-5.87126
						674	20.9869					608.288	-5.73882
						674.474	20.9409					608.859	-5.48306
						675	20.8892					609	-5.42109
						675.045	20.8847					609.429	-5.23568
						675.616	20.8275					610	-4.99659
						676	20.7884					610.571	-4.76571
						676.186	20.7693					611	-4.59728
						676.757	20.7102					611.141	-4.54291
						677	20.6847					611.712	-4.32807
						677.327	20.6501					612	-4.2225
						677.898	20.589					612.282	-4.12105
						678	20.578					612.853	-3.9217
						678.468	20.527					613	-3.87151
						679	20.4684					613.423	-3.72985
						679.039	20.4641					613.994	-3.54535
						679.61	20.4002					614	-3.54344
						680	20.356					614.565	-3.36801
						680.18	20.3355					615	-3.23738
						680.751	20.2698					615.135	-3.19765
						681	20.2408					615.706	-3.0341
						681.321	20.2032					616	-2.95234
						681.892	20.1357					616.276	-2.87716
						682	20.1228					616.847	-2.72664
						682.462	20.0674					617	-2.6873
						683	20.0022					617.417	-2.58234
						683.033	19.9982					617.988	-2.44409
						683.604	19.9281					618	-2.44124
						684	19.8789					618.559	-2.31167
						684.174	19.8572					619	-2.21311
						684.745	19.7855					619.129	-2.1849
						685	19.7531					619.7	-2.0636
						685.315	19.7129					620	-2.00188
						685.886	19.6395					620.27	-1.94755
						686	19.6247					620.841	-1.8366
						686.456	19.5653					621	-1.80652
						687	19.4939					621.411	-1.73053
						687.027	19.4903					621.982	-1.62918
						687.598	19.4146					622	-1.62606
						688	19.3607					622.553	-1.53237
						688.168	19.338					623	-1.45952
						688.739	19.2608					623.123	-1.43993
						689	19.2251					623.694	-1.35167
						689.309	19.1827					624	-1.30596
						689.88	19.1039					624.264	-1.26744
						690	19.0873					624.835	-1.18708
						690.45	19.0245					625	-1.16452
						691	18.9472					625.405	-1.11042
						691.021	18.9442					625.976	-1.03732
						691.592	18.8633					626	-1.03432
						692	18.805					626.547	-0.96763
						692.162	18.7817					627	-0.91457
						692.733	18.6994					627.117	-0.90119
						693	18.6607					627.688	-0.83788
						693.303	18.6165					628	-0.8045
						693.874	18.5329					628.258	-0.77756
						694	18.5143					628.829	-0.7201
						694.444	18.4487					629	-0.7034
						695	18.366					629.399	-0.66537
						695.015	18.3638					629.97	-0.61325
						695.586	18.2783					630	-0.61058
						696	18.2158					630.541	-0.56363
						696.156	18.1922					631	-0.52541
						696.727	18.1055					631.111	-0.5164
						697	18.0637					631.682	-0.47144
						697.297	18.0182					632	-0.44731
						697.868	17.9303					632.252	-0.42865
						698	17.9099					632.823	-0.38794
						698.438	17.8419					633	-0.37571
						699	17.7544					633.393	-0.34921
						699.009	17.753					633.964	-0.31236
						699.58	17.6635					634	-0.3101
						700	17.5972					634.535	-0.27732
						700.15	17.5734					635	-0.25
						700.721	17.4829					635.105	-0.24398
						701	17.4384					635.676	-0.21229
						701.291	17.3919					636	-0.19497
						701.862	17.3004					636.246	-0.18215
						702	17.2781					636.817	-0.1535
						702.432	17.2084					637	-0.1446
						703	17.1164					637.387	-0.12625
						703.003	17.1159					637.958	-0.10036
						703.574	17.023					638	-0.0985
						704	16.9533					638.529	-0.07575
						704.144	16.9297					639	-0.05633
						704.715	16.8359					639.099	-0.05235
						705	16.7889					639.67	-0.03012
						705.285	16.7417					640	-0.01776
						705.856	16.6472					640.24	-0.009
						706	16.6232					640.811	0.01108
						707	16.4564					641	0.01751
						708	16.2884					641.381	0.03015
						709	16.1194					641.952	0.04827
						710	15.9494					642	0.04976
						711	15.7785					642.523	0.06549
						712	15.6067					643	0.07923
						713	15.4342					643.093	0.08184
						714	15.2609					643.664	0.09738
						715	15.087					644	0.10617
						716	14.9124					644.234	0.11213
						717	14.7374					644.805	0.12615
						718	14.5618					645	0.13078
						719	14.3859					645.375	0.13946
						720	14.2096					645.946	0.15211
						721	14.0331					646	0.15327
						722	13.8563					646.517	0.16411
						723	13.6794					647	0.17381
						724	13.5024					647.087	0.17552
						725	13.3253					647.658	0.18635
						726	13.1483					648	0.19258
						727	12.9713					648.228	0.19663
						728	12.7945					648.799	0.20639
						729	12.6178					649	0.20972
						730	12.4414					649.369	0.21566
						731	12.2653					649.94	0.22446
						732	12.0896					650	0.22536
						733	11.9142					650.511	0.23282
						734	11.7393					651	0.23965
						735	11.565					651.081	0.24076
						736	11.3911					651.652	0.24829
						737	11.2179					652	0.2527
						738	11.0453					652.222	0.25544
						739	10.8735					652.793	0.26223
						740	10.7024					653	0.26461
						741	10.532					654	0.27548
						742	10.3625					655	0.28541
						743	10.1939					656	0.29447
						744	10.0262					657	0.30274
						745	9.85946					658	0.31028
						746	9.69371					659	0.31717
						747	9.529					660	0.32345
						748	9.36535					661	0.32919
						749	9.20281					662	0.33442
						750	9.04142					663	0.33919
						750.36	8.98354					664	0.34355
						750.931	8.89222					665	0.34752
						751	8.88119					666	0.35115
						751.501	8.8013					667	0.35446
						752	8.72218					668	0.35748
						752.072	8.71077					669	0.36023
						752.643	8.62064					670	0.36274
						753	8.56441					671	0.36503
						753.213	8.53093					672	0.36713
						753.784	8.44163					673	0.36903
						754	8.4079					674	0.37077
						754.354	8.35275					675	0.37236
						754.925	8.2643					676	0.37381
						755	8.25269					677	0.37513
						755.495	8.17628					678	0.37633
						756	8.09881					679	0.37743
						756.066	8.08869					680	0.37843
						756.637	8.00154					681	0.37934
						757	7.94628					682	0.38018
						757.207	7.91484					683	0.38094
						757.778	7.82859					684	0.38163
						758	7.79513					685	0.38226
						758.348	7.7428					686	0.38284
						758.919	7.65746					687	0.38337
						759	7.64538					688	0.38385
						759.489	7.57259					689	0.38428
						760	7.49705					690	0.38468
						760.06	7.48819					691	0.38505
						760.631	7.40425					692	0.38538
						761	7.35017					693	0.38568
						761.201	7.3208					694	0.38596
						761.772	7.23782					695	0.38621
						762	7.20476					696	0.38644
						762.342	7.15532					697	0.38665
						762.913	7.07332					698	0.38684
						763	7.06084					699	0.38701
						763.483	6.9918					700	0.38717
						764	6.91843					701	0.38732
						764.054	6.91077					702	0.38745
						764.625	6.83025					703	0.38757
						765	6.77754					704	0.38768
						765.195	6.75022					705	0.38778
						765.766	6.67069					706	0.38787
						766	6.63819					707	0.38796
						766.336	6.59167					708	0.38803
						766.907	6.51316					709	0.3881
						767	6.5004					710	0.38816
						767.477	6.43517					711	0.38822
						768	6.36418					712	0.38827
						768.048	6.35768					713	0.38832
						768.619	6.28071					714	0.38837
						769	6.22955					715	0.38841
						769.189	6.20426					716	0.38844
						769.76	6.12833					717	0.38848
						770	6.09652					718	0.38851
						770.33	6.05292					719	0.38853
						770.901	5.97804					720	0.38856
						771	5.96509					721	0.38858
						771.471	5.90369					722	0.3886
						772	5.83528					723	0.38862
						772.042	5.82986					724	0.38864
						772.613	5.75656					725	0.38865
						773	5.7071					726	0.38867
						773.183	5.6838					727	0.38868
						773.754	5.61157					728	0.38869
						774	5.58056					729	0.38871
						774.324	5.53987					730	0.38872
						774.895	5.46871					731	0.38872
						775	5.45566					732	0.38873
						775.465	5.39809					733	0.38874
						776	5.33241					734	0.38875
						776.036	5.328					735	0.38875
						776.607	5.25846					736	0.38876
						777	5.21082					737	0.38876
						777.177	5.18945					738	0.38877
						777.748	5.12099					739	0.38877
						778	5.09089					740	0.38878
						778.318	5.05307					741	0.38878
						778.889	4.98569					742	0.38878
						779	4.97263					743	0.38879
						779.459	4.91885					744	0.38879
						780	4.85603					745	0.38879
						780.03	4.85255					746	0.3888
						780.601	4.7868					747	0.3888
						781	4.7411					748	0.3888
						781.171	4.7216					749	0.3888
						781.742	4.65693					750	0.3888
						782	4.62784					751	0.3888
						782.312	4.59281					752	0.38881
						782.883	4.52924					753	0.38881
						783	4.51625					754	0.38881
						783.453	4.46621					755	0.38881
						784	4.40634					756	0.38881
						784.024	4.40372					757	0.38881
						784.595	4.34177					758	0.38881
						785	4.29809					759	0.38881
						785.165	4.28037					760	0.38881
						785.736	4.21951					761	0.38881
						786	4.1915					762	0.38881
						786.306	4.15919					763	0.38881
						786.877	4.09941					764	0.38881
						787	4.08658					765	0.38881
						787.447	4.04018					766	0.38882
						788	3.98332					767	0.38882
						788.018	3.98148					768	0.38882
						788.589	3.92332					769	0.38882
						789	3.88172					770	0.38882
						789.159	3.8657					771	0.38882
						789.73	3.80862					772	0.38882
						790	3.78176					773	0.38882
						790.3	3.75207					774	0.38882
						790.871	3.69606					775	0.38882
						791	3.68345					776	0.38882
						791.441	3.64058					777	0.38882
						792	3.58678					778	0.38882
						792.012	3.58563					779	0.38882
						792.583	3.53121					780	0.38882
						793	3.49174					781	0.38882
						793.153	3.47733					782	0.38882
						793.724	3.42397					783	0.38882
						794	3.39832					784	0.38882
						794.294	3.37113					785	0.38882
						794.865	3.31883					786	0.38882
						795	3.30651					787	0.38882
						795.435	3.26704					788	0.38882
						796	3.21632					789	0.38882
						796.006	3.21578					790	0.38882
						796.577	3.16504					791	0.38882
						797	3.12771					792	0.38882
						797.147	3.11481					793	0.38882
						797.718	3.0651					794	0.38882
						798	3.0407					795	0.38882
						798.288	3.0159					796	0.38882
						798.859	2.96722					797	0.38882
						799	2.95526					798	0.38882
						799.429	2.91905					799	0.38882
						800	2.87138					800	0.38882

## Sheet: Figure 4c
Position(μm)	Percentage of Grain B	Percentage of Grain A	Fitted Curves Plot For position and freqency of grain A											Fitted Curves Plot For position and freqency of grain B
0	0.99338	0.00331	Parameters											Parameters
0	0.99259	0.0037			Value	Standard Error	t-Value	Prob>|t|	Dependency							Value	Standard Error	t-Value	Prob>|t|	Dependency
0	0.99303	0	C	y0	0.50052	0.01287	38.8969	2.11805e-37	0.54935					B	y0	0.49782	0.01266	39.3324	1.27441e-37	0.54634
0.975	1	0		xc	7.79333	0.15523	50.2049	1.72925e-42	0.54935						xc	7.79254	0.15247	51.1082	7.59107e-43	0.54634
0.975	0.99303	0.00697		C	0.58489	0.02589	22.5871	7.00412e-27	0.76373						C	0.58343	0.02539	22.9767	3.34734e-27	0.7618
0.975	0.98624	0.01376		s	1.07389	0.13656	7.86409	4.06662e-10	0.76373						s	-1.06568	0.13389	-7.9595	2.92786e-10	0.7618
1.95	0.99663	0	Reduced Chi-sqr = 0.00380569909588											Reduced Chi-sqr = 0.00370638917142
1.95	0.9875	0.0125	COD(R^2) = 0.97869694345244											COD(R^2) = 0.97923436993405
1.95	0.9951	0.0049	Iterations Performed = 1											Iterations Performed = 6
2.925	0.99369	0	Total Iterations in Session = 1											Total Iterations in Session = 6
2.925	0.90508	0.09492	Fit converged. Chi-Sqr tolerance value of 1E-9 was reached.											Fit converged. Chi-Sqr tolerance value of 1E-9 was reached.
2.925	0.95319	0.04681	Standard Error was scaled with square root of reduced Chi-Sqr.											Standard Error was scaled with square root of reduced Chi-Sqr.
3.9	0.99338	0.00662	Some input data points are missing.											Some input data points are missing.
3.9	0.87891	0.12109	Statistics			Model	LangevinMod							Statistics			Model	LangevinMod
3.9	0.92917	0.07083		C		Equation	double z = (x-xc)/s;								B		Equation	double z = (x-xc)/s;
4.875	0.98089	0.01911	Number of Points	51		double cothz = cosh(z)/sinh(z);								Number of Points	51		double cothz = cosh(z)/sinh(z);
4.875	0.82109	0.17891	Degrees of Freedom	47		y = y0 + C * ( cothz - 1/z );								Degrees of Freedom	47		y = y0 + C * ( cothz - 1/z );
4.875	0.77523	0.21101	Reduced Chi-Sqr	0.00381		Plot	C							Reduced Chi-Sqr	0.00371		Plot	B
5.85	0.87267	0.12733	Residual Sum of Squares	0.17887		y0	0.50052 ± 0.01287							Residual Sum of Squares	0.1742		y0	0.49782 ± 0.01266
5.85	0.65797	0.34203	R-Square (COD)	0.9787		xc	7.79333 ± 0.15523							R-Square (COD)	0.97923		xc	7.79254 ± 0.15247
5.85	0.74091	0.25909	Adj. R-Square	0.97734		C	0.58489 ± 0.02589							Adj. R-Square	0.97791		C	0.58343 ± 0.02539
6.825	0.82507	0.17493	Fit Status	Succeeded(100)		s	1.07389 ± 0.13656							Fit Status	Succeeded(100)		s	-1.06568 ± 0.13389
6.825	0.62034	0.37966	Fit Status Code :			Reduced Chi-Sqr	0.00381							Fit Status Code :			Reduced Chi-Sqr	0.00371
6.825	0.64822	0.35178	100 : Fit converged. Chi-Sqr tolerance value of 1E-9 was reached.			R-Square (COD)	0.9787							100 : Fit converged. Chi-Sqr tolerance value of 1E-9 was reached.			R-Square (COD)	0.97923
7.8	0.47987	0.52013	Summary			Adj. R-Square	0.97734							Summary			Adj. R-Square	0.97791
7.8	0.49275	0.50725		y0		xc		C		s		Statistics	Statistics		y0	y0	xc	xc	C	C	s	s	Statistics	Statistics
7.8	0.54412	0.44853		Value	Standard Error	Value	Standard Error	Value	Standard Error	Value	Standard Error	Reduced Chi-Sqr	Adj. R-Square		Value	Standard Error	Value	Standard Error	Value	Standard Error	Value	Standard Error	Reduced Chi-Sqr	Adj. R-Square
8.775	0.17409	0.82591	C	0.50052	0.01287	7.79333	0.15523	0.58489	0.02589	1.07389	0.13656	0.00381	0.97734	B	0.49782	0.01266	7.79254	0.15247	0.58343	0.02539	-1.06568	0.13389	0.00371	0.97791
8.775	0.30824	0.69176	ANOVA											ANOVA
8.775	0.44298	0.54825			DF	Sum of Squares	Mean Square	F Value	Prob>F							DF	Sum of Squares	Mean Square	F Value	Prob>F
9.75	0.1203	0.8797	C	Regression	3	8.21748	2.73916	719.752	2.87557e-39					B	Regression	3	8.21468	2.73823	738.785	1.57784e-39
9.75	0.16294	0.83706	Residual	47	0.17887	0.00381								B	Residual	47	0.1742	0.00371
9.75	0.30712	0.68539	Uncorrected Total	51	21.1941									B	Uncorrected Total	51	21.0048
10.725	0.0625	0.9375	Corrected Total	50	8.39635									B	Corrected Total	50	8.38888
10.725	0.11034	0.88966	C: At the 0.05 level, the fitting function is significantly better than the function y=constant.											B: At the 0.05 level, the fitting function is significantly better than the function y=constant.
10.725	0.22642	0.76887
11.7	0.02961	0.97039
11.7	0.056	0.944
11.7	0.13693	0.85477
12.675	0.01384	0.98616
12.675	0.03358	0.96642
12.675	0.0823	0.9177
13.65	0.0084	0.9916
13.65	0.00881	0.99119
13.65	0.02252	0.97748
14.625	0	1
14.625	0	1
14.625	0.00412	0.98765
15.6	0	1
15.6	0	1
15.6	0.00448	0.99103

## Sheet: Supplementary Fig.9b
	Radian	Graded angle	Graded angle	Graded angle
D187	0.75	0.74	0.8	0.8
	1.5	1.5	0.9	0.9
	3	3.2	2.6	4.8
	5	4.8	6.7	5.6
	9	9.31	5.7	7.1
D70	1	1.1	1.9	1.7
	3	2.975	4.7	4
	5	5	6	6.4
	7	7.05	7.2	8.5
D64	1	1.025	1.4	1.2
	3	2.95	3.4	3.9
	5	4.9	5.5	6
	7	7.25	7.1	8.5
	9	9.575	9.8	11.1
D54	1	0.95	1.5	1
	2.99766	3.15	2.7	2.9
	4.99611	5.04	3.8	5.2
	6.99455	7.1	5	7.4
	8.99299	8.98	7.9	9.4
D44	1.0465	1.26	2.7	2.6
	3.13949	3.38	5.5	4.7
	5.23249	5.32	6	6.1
	7.32549	7.64	6.4	7.7
	9.41848	10.06	6.7	9.2
D34	1.00519	1.52	0.4	1.4
	3.01557	2.94	1.7	3.3
	5.02595	5.48	3.4	6.5
	7.03632	7.26	4.7	8.1
	9.0467	9.525	6.3	9.9
D24	0.98835	1.325	1.3	1.1
	2.96506	3.2	3.3	3.6
	4.94176	4.675	5.5	5.1
	6.91847	6.975	9.2	6.8
	8.89517	9.375	8.2	7.2
D14	1.00268	1.15	2.5	0.7
	3.00803	3.35	3.3	2
	5.01338	5.6	2.7	3.6
	7.01873	7.575	4.3	4.7
	9.02409	9.725	5.1	7.5

## Sheet: supplementary Fig.9c
3.8 mm arc length		Parameters								6.3 mm arc length		Parameters
Dimeter	Graded angle			Value	Standard Error	t-Value	Prob>|t|	Dependency		Dimeter	Graded angle			Value	Standard Error	t-Value	Prob>|t|	Dependency
13.6	38.86	B	a	799.107	116.728	6.84588	3.55586e-07	0.97094		13.6	58.6	B	a	921.187	68.5191	13.4442	6.05525e-13	0.96931
13.6	35.2		b	-1.16559	0.04896	-23.8088	1.06852e-18	0.97094		13.6	64		b	-1.04363	0.02444	-42.7047	6.90996e-25	0.96931
13.6	42	Reduced Chi-sqr = 20.7583166745								13.6	59.7	Reduced Chi-sqr = 3.15357305566
24	18.28	COD(R^2) = 0.96703011693226								24	32.1	COD(R^2) = 0.98889316957179
24	16	Iterations Performed = 1								24	30	Iterations Performed = 1
24	13.7	Total Iterations in Session = 1								24	36.2	Total Iterations in Session = 1
34.2	13.06	Fit converged. Chi-Sqr tolerance value of 1E-9 was reached.								34.2	22.06	Fit converged. Chi-Sqr tolerance value of 1E-9 was reached.
34.2	12.8	Standard Error was scaled with square root of reduced Chi-Sqr.								34.2	25	Standard Error was scaled with square root of reduced Chi-Sqr.
34.2	13.8	Statistics			Model	Allometric1				34.2	20.5	Statistics			Model	Allometric1
43.8	10.58		B		Equation	y = a*x^b				43.8	17.6		B		Equation	y = a*x^b
43.8	10	Number of Points	27		Plot	B				43.8	19	Number of Points	27		Plot	B
43.8	7.2	Degrees of Freedom	25		a	799.10698 ± 116.72822				43.8	18.4	Degrees of Freedom	25		a	921.18679 ± 68.51912
53.9	8.42	Reduced Chi-Sqr	20.7583		b	-1.16559 ± 0.04896				53.9	14.2	Reduced Chi-Sqr	3.15357		b	-1.04363 ± 0.02444
53.9	8.7	Residual Sum of Squares	518.958		Reduced Chi-Sqr	20.7583				53.9	15.4	Residual Sum of Squares	78.8393		Reduced Chi-Sqr	3.15357
53.9	8.6	R-Square (COD)	0.96703		R-Square (COD)	0.96703				53.9	16	R-Square (COD)	0.98889		R-Square (COD)	0.98889
63.4	6.56	Adj. R-Square	0.96571		Adj. R-Square	0.96571				63.4	11.04	Adj. R-Square	0.98845		Adj. R-Square	0.98845
63.4	7	Fit Status	Succeeded(100)							63.4	9.8	Fit Status	Succeeded(100)
63.4	8.2	Fit Status Code :								63.4	13.4	Fit Status Code :
69.7	6.04	100 : Fit converged. Chi-Sqr tolerance value of 1E-9 was reached.								69.7	10.84	100 : Fit converged. Chi-Sqr tolerance value of 1E-9 was reached.
69.7	5.4	Summary								69.7	9.7	Summary
69.7	7.9		a	a	b	b	Statistics	Statistics		69.7	12.1		a	a	b	b	Statistics	Statistics
84.5	4.34		Value	Standard Error	Value	Standard Error	Reduced Chi-Sqr	Adj. R-Square		84.5	7.52		Value	Standard Error	Value	Standard Error	Reduced Chi-Sqr	Adj. R-Square
84.5	5	B	799.107	116.728	-1.16559	0.04896	20.7583	0.96571		84.5	8.25	B	921.187	68.5191	-1.04363	0.02444	3.15357	0.98845
84.5	6.3	ANOVA								84.5	10.3	ANOVA
187	2.4			DF	Sum of Squares	Mean Square	F Value	Prob>F		187	5.3			DF	Sum of Squares	Mean Square	F Value	Prob>F
187	2.1	B	Regression	2	33476.5	16738.3	806.341	1.97871e-23		187	5.6	B	Regression	2	18572.5	9286.26	2944.68	2.11546e-30
187	3.4	B	Residual	25	518.958	20.7583				187	5.9	B	Residual	25	78.8393	3.15357
		B	Uncorrected Total	27	33995.5							B	Uncorrected Total	27	18651.4
		B	Corrected Total	26	15740.4							B	Corrected Total	26	7098.27
		B: At the 0.05 level, the fitting function is significantly better than the function y=0.										B: At the 0.05 level, the fitting function is significantly better than the function y=0.

## Sheet: Supplementary Fig.10c
1#											2#											3#
Radian	Graded angle	Graded angle	Graded angle	Statistics							Radian	Graded angle	Graded angle	Graded angle	Parameters							Radian	Graded angle	Graded angle	Graded angle	Parameters
(°)	(°)	(°)	(°)		B						(°)	(°)	(°)	(°)			Value	Standard Error	t-Value	Prob>|t|		(°)	(°)	(°)	(°)			Value	Standard Error	t-Value	Prob>|t|
0.8957	0.97584	0.94789	0.85746	Number of Points	8						1.2202	2.05397	1.44458	1.35471	F	Intercept	-0.04378	0.31184	-0.1404	0.89294		0.84349	1.00953	0.50351	0.8418	D	Intercept	0.34633	0.19413	1.78406	0.12467
1.74662	1.7689	1.32833	1.96332	Degrees of Freedom	6						2.4404	3.52314	2.57794	2.85906		Slope	1.10668	0.05058	21.8789	5.95588e-07		1.68699	1.51214	1.23676	1.78672		Slope	0.91306	0.04552	20.0569	9.97331e-07
2.61545	2.42876	2.95683	2.52863	Residual Sum of Squares	1.02141						3.6606	4.07888	3.60846	4.12023	Slope is significantly different from zero (See ANOVA Table).							2.53048	2.48651	3.12351	2.84443	Slope is significantly different from zero (See ANOVA Table).
3.49323	3.45726	2.36619	4.16908	Pearson's r	0.98534						4.8808	5.18406	5.31903	4.72996	Standard Error was scaled with square root of reduced Chi-Sqr.							3.37398	4.24848	3.58595	3.88155	Standard Error was scaled with square root of reduced Chi-Sqr.
4.37102	4.88806	3.83494	4.03602	R-Square (COD)	0.97089						6.101	6.41162	6.06158	6.35618	Statistics							4.21747	3.99865	4.399	4.20031	Statistics
5.23985	6.2023	5.63206	4.46719	Adj. R-Square	0.96604						7.3212	7.8	7.54	8.00152		F						5.06096	5.10286	5.30025	4.94962		D
6.09972	6.08578	6.63826	5.9421	Summary							8.5414	8.9	9	9.5	Number of Points	8						5.90446	5.29333	6.22039	5.52803	Number of Points	8
6.98646	6.87583	7.21356	5.56365		Intercept	Intercept	Slope	Slope	Statistics		9.77798	9.9	10.3	11.0003	Degrees of Freedom	6						6.77252	6.04535	7.12486	6.48639	Degrees of Freedom	6
					Value	Standard Error	Value	Standard Error	Adj. R-Square		Equation	y = a + b*x			Residual Sum of Squares	0.96212										Residual Sum of Squares	0.37338
Equation	y = a + b*x			B	0.02002	0.32228	1.03417	0.07311	0.96604		Plot	F			Pearson's r	0.99379										Pearson's r	0.99262
Plot	B			ANOVA							Weight	No Weighting			R-Square (COD)	0.98762						Equation	y = a + b*x			R-Square (COD)	0.9853
Weight	No Weighting					DF	Sum of Squares	Mean Square	F Value	Prob>F	Intercept	-0.04378 ± 0.31184			Adj. R-Square	0.98556						Plot	D			Adj. R-Square	0.98285
Intercept	0.02002 ± 0.32228			B	Model	1	34.0667	34.0667	200.116	7.79412e-06	Slope	1.10668 ± 0.05058			Summary							Weight	No Weighting			Summary
Slope	1.03417 ± 0.07311			B	Error	6	1.02141	0.17023			Residual Sum of Squares	0.96212				Intercept	Intercept	Slope	Slope	Statistics		Intercept	0.34633 ± 0.19413				Intercept	Intercept	Slope	Slope	Statistics
Residual Sum of Squares	1.02141			B	Total	7	35.0881				Pearson's r	0.99379				Value	Standard Error	Value	Standard Error	Adj. R-Square		Slope	0.91306 ± 0.04552				Value	Standard Error	Value	Standard Error	Adj. R-Square
Pearson's r	0.98534			At the 0.05 level, the slope is significantly different from zero.							R-Square (COD)	0.98762			F	-0.04378	0.31184	1.10668	0.05058	0.98556		Residual Sum of Squares	0.37338			D	0.34633	0.19413	0.91306	0.04552	0.98285
R-Square (COD)	0.97089			ANOVA							Adj. R-Square	0.98556			ANOVA							Pearson's r	0.99262			ANOVA
Adj. R-Square	0.96604					DF	Sum of Squares	Mean Square	F Value	Prob>F							DF	Sum of Squares	Mean Square	F Value	Prob>F	R-Square (COD)	0.9853					DF	Sum of Squares	Mean Square	F Value	Prob>F
				H	Model	1	302.166	302.166	427.866	8.30811e-07					F	Model	1	76.7591	76.7591	478.687	5.95588e-07					D	Model	1	25.0335	25.0335	402.279	9.97331e-07
				H	Error	6	4.2373	0.70622							F	Error	6	0.96212	0.16035							D	Error	6	0.37338	0.06223
				H	Total	7	306.403								F	Total	7	77.7212								D	Total	7	25.4069
				At the 0.05 level, the slope is significantly different from zero.											At the 0.05 level, the slope is significantly different from zero.											At the 0.05 level, the slope is significantly different from zero.

## Sheet: Supplementary F11d,e
Supplementary Fig.11d						Supplementary Fig.11e
Radian	Graded angle	Graded angle	Graded angle				Diameter	Graded angle	Graded angle	Graded angle
(°)	(°)	(°)	(°)				(mm)	(°)	(°)	(°)
0.99363	1.38281	1.20241	1.70687				84.5	6.42249	5.72882	4.94941
3.00682	3.23068	2.74901	3.72555				63.4	7.5764	6.94347	6.50447
5.02002	5.18416	4.69015	5.60515				53.9	10.0129	9.06194	8.98308
7.03321	6.77796	7.16618	7.21356				43.8	9.33539	10.5903	8.40872
9.04641	9.63904	9.56614	9.95749				34.2	15.2055	12.4781	14.2176
Parameters							24	23.5829	22.463	29.5133
		Value	Standard Error	t-Value	Prob>|t|		13.6	48.8321	44.235	41.937
D	Intercept	0.65729	0.28457	2.30975	0.10406
	Slope	0.99291	0.04931	20.1364	0.000267719		Parameters
Slope is significantly different from zero (See ANOVA Table).									Value	Standard Error	t-Value	Prob>|t|	Dependency
Standard Error was scaled with square root of reduced Chi-Sqr.							C	a	1062.51	133.035	7.98671	0.000496763	0.97669
Statistics			Equation	y = a + b*x				b	-1.21899	0.04285	-28.4511	1.0048e-06	0.97669
	D		Plot	D			Reduced Chi-sqr = 1.05506916795
Number of Points	5		Weight	No Weighting			COD(R^2) = 0.99527415325884
Degrees of Freedom	3		Intercept	0.65729 ± 0.28457			Iterations Performed = 1
Residual Sum of Squares	0.29563		Slope	0.99291 ± 0.04931			Total Iterations in Session = 1
Pearson's r	0.99632		Residual Sum of Squares	0.29563			Fit converged. Chi-Sqr tolerance value of 1E-9 was reached.
R-Square (COD)	0.99266		Pearson's r	0.99632			Standard Error was scaled with square root of reduced Chi-Sqr.
Adj. R-Square	0.99021		R-Square (COD)	0.99266			Statistics
Summary			Adj. R-Square	0.99021				C		Model	Allometric1
	Intercept	Intercept	Slope	Slope	Statistics		Number of Points	7		Equation	y = a*x^b
	Value	Standard Error	Value	Standard Error	Adj. R-Square		Degrees of Freedom	5		Plot	C
D	0.65729	0.28457	0.99291	0.04931	0.99021		Reduced Chi-Sqr	1.05507		a	1062.51014 ± 133.03471
ANOVA							Residual Sum of Squares	5.27535		b	-1.21899 ± 0.04285
		DF	Sum of Squares	Mean Square	F Value	Prob>F	R-Square (COD)	0.99527		Reduced Chi-Sqr	1.05507
D	Model	1	39.957	39.957	405.477	0.000267719	Adj. R-Square	0.99433		R-Square (COD)	0.99527
D	Error	3	0.29563	0.09854			Fit Status	Succeeded(100)		Adj. R-Square	0.99433
D	Total	4	40.2526				Fit Status Code :
At the 0.05 level, the slope is significantly different from zero.							100 : Fit converged. Chi-Sqr tolerance value of 1E-9 was reached.
							Summary
								a	a	b	b	Statistics	Statistics
								Value	Standard Error	Value	Standard Error	Reduced Chi-Sqr	Adj. R-Square
							C	1062.51	133.035	-1.21899	0.04285	1.05507	0.99433
							ANOVA
									DF	Sum of Squares	Mean Square	F Value	Prob>F
							C	Regression	2	2887.06	1443.53	1368.18	1.42072e-07
							C	Residual	5	5.27535	1.05507
							C	Uncorrected Total	7	2892.33
							C	Corrected Total	6	1116.28
							C: At the 0.05 level, the fitting function is significantly better than the function y=0.

## Sheet: Supplementary Fig. 13
f1	f	f2	h	k	l	Simplified hkl	Freqency of Grain A	Error plus	Error miners	Freqency of Grain B	Error plus	Error miners	Freqency of GrainC
38.6	19	49.1	25	21	95	8 7 32	0.42857	0.42857	0.42857	98.7143	0.28369	0.57143	0.857143
36.5	18.5	50.1	24	20	95	6 5 24	0.10977	0.21954	0.10977	99.2316	0.86862	0.76839	0.658617
34.5	17.6	53.6	24	18	95	5 4 19	0	0	0	99.6508	0.23229	0.46566	0.349243
32.5	17.7	55.8	25	17	95	4 3 16	0	0	0	98.8432	0.25641	0.51414	1.15681
30.4	16.9	58.1	25	15	96	3 2 12	0	0	0	99.1513	0.98039	1.13154	0.848656
28.4	16.2	59.8	24	14	96	5 3 19	0	0	0	100	0.97561	1.47783	0
26.4	15.9	61.6	24	13	96	5 3 21	0	0	0	99.0132	1.13821	0.82237	0.986842
24.4	14.6	63.3	23	11	97	4 2 15	0	0	0	99.2136	0.65104	0.91743	0.78637
22.3	15.3	66.3	24	11	96	11 5 42	0	0	0	99.5106	1.28824	1.63132	0.489396
20.3	15	67.9	24	10	97	10 4 39	0	0	0	98.7377	0.97222	1.12202	1.26227
18.3	14.9	70.1	24	9	97	5 2 19	0	0	0	100	1.16667	1.34907	0
16.1	15.2	72.3	25	8	97	3 1 12	0.39422	0.39422	0.39422	99.2116	0.90791	0.65703	0.394218
14.1	15	74.1	25	7	97	7 2 27	1.04651	0.34884	0.34884	98.2558	0.46136	0.5814	0.697674
12.1	14.9	75.9	25	6	97	4 1 16	1.43791	0.52288	0.65359	98.1699	1.0296	0.91503	0.392157
10.1	14.5	77.8	24	5	97	5 1 19	12.7517	2.34899	2.68456	86.2416	0.3268	0.67114	1.00671
8.1	14.4	81.8	25	4	97	6 1 24	16.4234	2.73723	2.73723	82.4818	3.2646	3.10219	1.09489
6.1	15	82.8	26	3	97	9 1 32	33.4807	2.98343	2.98343	64.8619	1.37566	1.87845	1.65746
4.1	14.9	84.5	26	2	97	13 1 48	44.4904	3.0303	3.16804	54.27	1.83727	1.37741	1.23967
359.998	15.2698	89.5459	26	0	96	1 0 4	47.8979	1.65165	2.85285	50.7507	3.97163	5.70571	1.35135
355.166	15.7668	3.86785	2	27	96	1 13 48	57.9779	3.63349	3.47551	39.1785	3.24484	3.63349	2.8436
352.385	14.7766	6.99452	3	25	97	1 8 32	75.9379	3.23415	2.97542	22.1216	2.5641	2.71669	1.94049
348.793	14.7053	8.37096	4	25	97	1 6 24	82.4561	3.66826	3.50877	17.0654	3.7037	5.58214	0.478469
345.561	14.7905	11.3852	5	25	97	1 5 19	86.1071	3.76266	3.61795	13.4588	2.44898	2.60492	0.434153
343.583	14.82	14.3664	6	25	97	1 4 16	95.9945	3.8674	4.41989	3.59116	0.92227	1.10497	0.414365
341.642	15.2652	16.5075	7	25	96	2 7 27	97.5	4	4	2	0.47847	1	0.5
339.644	18.1397	18.3514	8	25	97	1 3 12	99.0028	3.9886	5.41311	0.5698	0.68027	0.5698	0.42735
337.549	15.6722	20.7062	10	25	96	2 5 19	99.0765	1.05541	0.92348	0.5277	0.64851	0.5277	0.395778
335.508	15.641	22.5155	11	28	96	4 10 35	98.9922	0.44793	0.55991	0	0	0	1.00784
333.56	16.6512	24.2145	12	26	96	5 11 40	98.9189	0.40541	0.40541	0.67568	0.53548	0.67568	0.405405
331.379	17.0831	27.2003	13	26	96	2 4 15	100	0.50569	0.63211	0	0	0	0
329.402	16.1081	28.9467	14	24	96	3 5 21	100	0.86849	0.99256	0	0	0	0
327.902	16.7766	30.4629	15	25	96	3 5 19	100	0.53191	0.66489	0	0	0	0
326.137	18.0501	34.2225	17	26	95	2 3 12	100	1.20482	1.42388	0	0	0	0
324.625	18.0451	35.8161	18	26	95	3 4 16	100	0.72046	0.57637	0	0	0	0
324.218	18.7818	35.6389	19	25	95	4 5 19	100	0.52151	0.65189	0	0	0	0
322.174	21.7273	35.5671	20	25	95	5 6 24	100	0.96852	0.84746	0	0	0	0
319.6	18.9	39.8	21	25	95	7 8 32	100	0.89385	0.78212	0	0	0	0
